# Supplementary material for: Syntrophic entanglements for propionate and acetate oxidation under thermophilic and high-ammonia conditions
Source: ISME J. 2023 Sep 7;17(11):1966–78. doi: 10.1038/s41396-023-01504-y (PMC10579422; doi:10.1038/s41396-023-01504-y)
Supplement: Supplementary file 4 — Supplementary data [file 41396_2023_1504_MOESM4_ESM.xlsx]

## Sheet: Attributes of MAGs
Attributes of MAGs annotated in this study										Metatranscriptomics mapping attributes
GeneID	MAG_(ID)	Locus	Gene	Length	%A	%T	%G	%C	%GC	B01_(count)	B03_(count)	B09_(count)	B01_(differential_expression)	B03_(differential_expression)	B09_(differential_expression)	baseMean_(nonshrunken)	log2FoldChange_(nonshrunken)	lfcSE_(nonshrunken)	stat_(nonshrunken)	pvalue_(nonshrunken)	padj_(nonshrunken)	Significant_(nonshrunken)	baseMean_(shrunken)	log2FoldChange_(shrunken)	lfcSE_(shrunken)	pvalue_(shrunken)	padj_(shrunken)	Significant_(shrunken)
MAG1_00001_hypothetical_protein	MAG1	MAG1_00001	hypothetical_protein	318	26.1006	16.0377	33.9623	23.8994	57.8616	0	0	0	#NA	#NA	#NA	0	#NA	#NA	#NA	#NA	#NA	#NA	0	#NA	#NA	#NA	#NA	#NA
MAG1_00002_hypothetical_protein	MAG1	MAG1_00002	hypothetical_protein	312	23.0769	16.0256	31.4103	29.4872	60.8974	6	7	6	-0.57735	1.1547	-0.57735	6.2619	0.290534	2.60147	0.111681	0.911076	#NA	no (non-shrunken)	6.2619	-2.19362e-08	0.00144269	0.911076	#NA	no (shrunken)
MAG1_00003_hypothetical_protein	MAG1	MAG1_00003	hypothetical_protein	195	23.0769	16.4103	34.8718	25.641	60.5128	0	0	0	#NA	#NA	#NA	0	#NA	#NA	#NA	#NA	#NA	#NA	0	#NA	#NA	#NA	#NA	#NA
MAG1_00004_hypothetical_protein	MAG1	MAG1_00004	hypothetical_protein	225	17.7778	17.3333	33.7778	31.1111	64.8889	0	4	0	-0.57735	1.1547	-0.57735	1.282	3.52914	5.99462	0.588718	0.556051	#NA	no (non-shrunken)	1.282	6.81541e-08	0.00144269	0.556051	#NA	no (shrunken)
MAG1_00005_hypothetical_protein	MAG1	MAG1_00005	hypothetical_protein	171	21.6374	15.7895	36.8421	25.731	62.5731	0	0	0	#NA	#NA	#NA	0	#NA	#NA	#NA	#NA	#NA	#NA	0	#NA	#NA	#NA	#NA	#NA
MAG1_00006_hypothetical_protein	MAG1	MAG1_00006	hypothetical_protein	585	17.7778	16.2393	34.359	31.6239	65.9829	0	0	0	#NA	#NA	#NA	0	#NA	#NA	#NA	#NA	#NA	#NA	0	#NA	#NA	#NA	#NA	#NA
MAG1_00007_hypothetical_protein	MAG1	MAG1_00007	hypothetical_protein	399	22.5564	15.0376	37.8446	24.5614	62.406	0	0	0	#NA	#NA	#NA	0	#NA	#NA	#NA	#NA	#NA	#NA	0	#NA	#NA	#NA	#NA	#NA
MAG1_00008_hypothetical_protein	MAG1	MAG1_00008	hypothetical_protein	828	16.5459	24.0338	31.2802	28.1401	59.4203	1	3	8	-0.83205	-0.27735	1.1094	3.75121	-1.8607	3.21241	-0.579223	0.562438	#NA	no (non-shrunken)	3.75121	-2.02203e-07	0.00144269	0.562438	#NA	no (shrunken)
MAG1_00009_hypothetical_protein	MAG1	MAG1_00009	hypothetical_protein	1635	18.2875	11.2538	37.0642	33.3945	70.4587	8	9	7	0	1	-1	7.93952	0.456812	2.38906	0.19121	0.848361	#NA	no (non-shrunken)	7.93952	9.99883e-08	0.00144269	0.848361	#NA	no (shrunken)
MAG1_00010_hypothetical_protein	MAG1	MAG1_00010	hypothetical_protein	144	18.0556	15.2778	31.9444	34.7222	66.6667	40	0	42	0.534628	-1.15367	0.619043	27.3951	-0.796607	2.19675	-0.362629	0.716882	0.999925	no (non-shrunken)	27.3951	-1.77163e-07	0.00144269	0.716882	0.999925	no (shrunken)
MAG1_00011_hypothetical_protein	MAG1	MAG1_00011	hypothetical_protein	477	23.0608	12.7883	34.8008	29.3501	64.1509	152	27	119	0.813019	-1.11661	0.303596	100.459	-0.1631	1.52091	-0.107239	0.9146	0.999925	no (non-shrunken)	100.459	-6.50211e-08	0.00144269	0.9146	0.999925	no (shrunken)
MAG1_00012_hypothetical_protein	MAG1	MAG1_00012	hypothetical_protein	228	21.4912	16.2281	29.8246	32.4561	62.2807	20	42	34	-1.07763	0.898026	0.179605	31.0956	0.0153837	1.62591	0.00946155	0.992451	0.999925	no (non-shrunken)	31.0956	1.33782e-08	0.00144269	0.992451	0.999925	no (shrunken)
MAG1_00013_hypothetical_protein	MAG1	MAG1_00013	hypothetical_protein	528	20.4545	14.0152	36.9318	28.5985	65.5303	0	0	0	#NA	#NA	#NA	0	#NA	#NA	#NA	#NA	#NA	#NA	0	#NA	#NA	#NA	#NA	#NA
MAG1_00014_hypothetical_protein	MAG1	MAG1_00014	hypothetical_protein	633	20.0632	15.6398	36.6509	27.6461	64.297	1	1	3	-0.57735	-0.57735	1.1547	1.59594	-1.40335	4.55073	-0.30838	0.757793	#NA	no (non-shrunken)	1.59594	-7.14551e-08	0.00144269	0.757793	#NA	no (shrunken)
MAG1_00015_hypothetical_protein	MAG1	MAG1_00015	hypothetical_protein	825	20.2424	16.7273	32.4848	30.5455	63.0303	3	4	7	-0.800641	-0.320256	1.1209	4.50262	-0.830717	2.94023	-0.282535	0.777533	#NA	no (non-shrunken)	4.50262	-1.03892e-07	0.00144269	0.777533	#NA	no (shrunken)
MAG1_00016_hypothetical_protein	MAG1	MAG1_00016	hypothetical_protein	1179	24.3427	19.3384	29.9406	26.3783	56.3189	6	7	7	-1.1547	0.57735	0.57735	6.56476	0.0681462	2.55138	0.0267095	0.978691	#NA	no (non-shrunken)	6.56476	1.49042e-08	0.00144269	0.978691	#NA	no (shrunken)
MAG1_00017_hypothetical_protein	MAG1	MAG1_00017	hypothetical_protein	453	20.7506	17.8808	30.6843	30.6843	61.3687	7	9	10	-1.09109	0.218218	0.872872	8.4812	-0.151239	2.32383	-0.0650817	0.948109	#NA	no (non-shrunken)	8.4812	-1.744e-08	0.00144269	0.948109	#NA	no (shrunken)
MAG1_00018_hypothetical_protein	MAG1	MAG1_00018	hypothetical_protein	516	18.9922	18.2171	30.814	31.9767	62.7907	0	9	4	-0.960988	1.03491	-0.0739221	4.09591	0.257562	3.49028	0.0737941	0.941174	#NA	no (non-shrunken)	4.09591	2.99391e-08	0.00144269	0.941174	#NA	no (shrunken)
MAG1_00019_hypothetical_protein	MAG1	MAG1_00019	hypothetical_protein	666	14.4144	19.8198	34.5345	31.2312	65.7658	4	14	4	-0.57735	1.1547	-0.57735	7.16594	1.30013	2.55523	0.508812	0.610884	#NA	no (non-shrunken)	7.16594	1.68807e-07	0.00144269	0.610884	#NA	no (shrunken)
MAG1_00020_hypothetical_protein	MAG1	MAG1_00020	hypothetical_protein	252	20.6349	13.4921	32.5397	33.3333	65.873	0	0	0	#NA	#NA	#NA	0	#NA	#NA	#NA	#NA	#NA	#NA	0	#NA	#NA	#NA	#NA	#NA
MAG1_00021_hypothetical_protein	MAG1	MAG1_00021	hypothetical_protein	288	24.6528	18.0556	29.1667	28.125	57.2917	0	8	9	-1.14875	0.473016	0.675737	5.28968	-1.08029	3.14765	-0.343206	0.731444	#NA	no (non-shrunken)	5.28968	-1.23784e-07	0.00144269	0.731444	#NA	no (shrunken)
MAG1_00022_hypothetical_protein	MAG1	MAG1_00022	hypothetical_protein	579	26.943	18.4801	30.7427	23.8342	54.5769	2	8	2	-0.57735	1.1547	-0.57735	3.90347	1.44833	3.2403	0.446973	0.654895	#NA	no (non-shrunken)	3.90347	1.24174e-07	0.00144269	0.654895	#NA	no (shrunken)
MAG1_00023_hypothetical_protein	MAG1	MAG1_00023	hypothetical_protein	216	37.037	22.6852	28.2407	12.037	40.2778	33	25	12	0.912058	0.157251	-1.06931	23.7538	1.46815	1.73997	0.843778	0.398793	0.999925	no (non-shrunken)	23.7538	4.43539e-07	0.00144269	0.398793	0.999925	no (shrunken)
MAG1_00024_hypothetical_protein	MAG1	MAG1_00024	hypothetical_protein	993	34.5418	29.6073	20.2417	15.6093	35.851	7	19	13	-1	1	0	12.5948	0.139136	2.07082	0.067189	0.946431	#NA	no (non-shrunken)	12.5948	3.89259e-08	0.00144269	0.946431	0.999925	no (shrunken)
MAG1_00025_hypothetical_protein	MAG1	MAG1_00025	hypothetical_protein	2121	35.2664	27.7699	20.7921	16.1716	36.9637	13	19	20	-1.14459	0.440225	0.704361	16.916	-0.157133	1.86893	-0.0840765	0.932996	0.999925	no (non-shrunken)	16.916	-3.41744e-08	0.00144269	0.932996	0.999925	no (shrunken)
MAG1_00026_hypothetical_protein	MAG1	MAG1_00026	hypothetical_protein	726	37.1901	27.8237	19.5592	15.427	34.9862	20	20	24	-0.57735	-0.57735	1.1547	21.0161	-0.0808642	1.76129	-0.045912	0.96338	0.999925	no (non-shrunken)	21.0161	-2.12296e-08	0.00144269	0.96338	0.999925	no (shrunken)
MAG1_00027_hypothetical_protein	MAG1	MAG1_00027	hypothetical_protein	606	36.7987	26.5677	22.1122	14.5215	36.6337	8	19	15	-1.07763	0.898026	0.179605	13.5673	-0.00773833	2.0148	-0.00384074	0.996935	0.999925	no (non-shrunken)	13.5673	2.82006e-08	0.00144269	0.996935	0.999925	no (shrunken)
MAG1_00028_hypothetical_protein	MAG1	MAG1_00028	hypothetical_protein	666	34.6847	29.8799	21.1712	14.2643	35.4354	24	41	46	-1.12724	0.346844	0.780399	35.8769	-0.343624	1.56794	-0.219156	0.826528	0.999925	no (non-shrunken)	35.8769	-1.75803e-07	0.00144269	0.826528	0.999925	no (shrunken)
MAG1_00029_hypothetical_protein	MAG1	MAG1_00029	hypothetical_protein	2472	35.3155	27.6699	21.8042	15.2104	37.0146	31	43	53	-1.02889	0.0605228	0.968364	41.206	-0.3515	1.52118	-0.23107	0.81726	0.999925	no (non-shrunken)	41.206	-1.36579e-07	0.00144269	0.81726	0.999925	no (shrunken)
MAG1_00030_hypothetical_protein	MAG1	MAG1_00030	hypothetical_protein	516	36.0465	26.938	24.031	12.9845	37.0155	71	114	109	-1.14816	0.680389	0.467768	95.5965	-0.0768098	1.36222	-0.0563857	0.955035	0.999925	no (non-shrunken)	95.5965	-3.38941e-08	0.00144269	0.955035	0.999925	no (shrunken)
MAG1_00031_hypothetical_protein	MAG1	MAG1_00031	hypothetical_protein	735	25.4422	18.9116	30.7483	24.898	55.6463	2	2	3	-0.57735	-0.57735	1.1547	2.28332	-0.403116	3.88857	-0.103667	0.917434	#NA	no (non-shrunken)	2.28332	-2.59157e-08	0.00144269	0.917434	#NA	no (shrunken)
MAG1_00032_hypothetical_protein	MAG1	MAG1_00032	hypothetical_protein	453	25.1656	23.6203	30.0221	21.1921	51.2141	2	2	1	0.57735	0.57735	-1.1547	1.67762	1.18194	4.54243	0.2602	0.794709	#NA	no (non-shrunken)	1.67762	5.35663e-08	0.00144269	0.794709	#NA	no (shrunken)
MAG1_00033_hypothetical_protein	MAG1	MAG1_00033	hypothetical_protein	690	24.3478	11.7391	37.2464	26.6667	63.913	1	1	1	#NA	#NA	#NA	0.990234	0.181835	5.63719	0.0322564	0.974268	#NA	no (non-shrunken)	0.990234	5.86143e-09	0.00144269	0.974268	#NA	no (shrunken)
MAG1_00034_hypothetical_protein_GX191_08115	MAG1	MAG1_00034	hypothetical_protein_GX191_08115	723	13.6929	18.1189	34.4398	33.7483	68.1881	6	20	13	-1	1	0	12.5484	0.131815	2.08791	0.0631327	0.949661	#NA	no (non-shrunken)	12.5484	2.62735e-08	0.00144269	0.949661	0.999925	no (shrunken)
MAG1_00035_DEAD-box_ATP-dependent_RNA_helicase_CshA	MAG1	MAG1_00035	DEAD-box_ATP-dependent_RNA_helicase_CshA	1587	21.9912	15.627	29.8047	32.5772	62.3819	6	14	11	-1.07222	0.907265	0.164957	10.0197	0.00768243	2.21559	0.00346744	0.997233	#NA	no (non-shrunken)	10.0197	3.05218e-08	0.00144269	0.997233	#NA	no (shrunken)
MAG1_00036_glycosyltransferase	MAG1	MAG1_00036	glycosyltransferase	1260	21.1905	17.7778	29.7619	31.2698	61.0317	18	11	11	1.1547	-0.57735	-0.57735	13.4607	0.602801	2.02267	0.298023	0.765686	0.999925	no (non-shrunken)	13.4607	1.25648e-07	0.00144269	0.765686	0.999925	no (shrunken)
MAG1_00037_peptidylprolyl_isomerase	MAG1	MAG1_00037	peptidylprolyl_isomerase	459	24.183	17.2113	29.8475	28.7582	58.6057	7	13	9	-0.872872	1.09109	-0.218218	9.46035	0.306451	2.25302	0.136018	0.891807	#NA	no (non-shrunken)	9.46035	6.39383e-08	0.00144269	0.891807	#NA	no (shrunken)
MAG1_00038_DNA_polymerase/3'-5'_exonuclease_PolX	MAG1	MAG1_00038	DNA_polymerase/3'-5'_exonuclease_PolX	1734	19.1465	17.5317	32.872	30.4498	63.3218	11	13	15	-1	0	1	12.745	-0.147465	2.03014	-0.0726379	0.942094	#NA	no (non-shrunken)	12.745	-2.42345e-08	0.00144269	0.942094	0.999925	no (shrunken)
MAG1_00039_ATP-dependent_DNA_ligase	MAG1	MAG1_00039	ATP-dependent_DNA_ligase	1752	17.4658	17.3516	33.5616	31.621	65.1826	14	16	13	-0.218218	1.09109	-0.872872	14.2014	0.38244	1.96999	0.194133	0.846071	0.999925	no (non-shrunken)	14.2014	1.03916e-07	0.00144269	0.846071	0.999925	no (shrunken)
MAG1_00040_hypothetical_protein_GX191_10000	MAG1	MAG1_00040	hypothetical_protein_GX191_10000	231	22.9437	22.5108	27.2727	27.2727	54.5455	0	7	9	-1.12855	0.352673	0.77588	4.96918	-1.27221	3.20846	-0.396516	0.691724	#NA	no (non-shrunken)	4.96918	-1.37426e-07	0.00144269	0.691724	#NA	no (shrunken)
MAG1_00041_crossover_junction_endodeoxyribonuclease_RuvC	MAG1	MAG1_00041	crossover_junction_endodeoxyribonuclease_RuvC	495	20.202	17.9798	30.7071	31.1111	61.8182	7	20	17	-1.12631	0.783523	0.342792	14.1267	-0.195266	2.0013	-0.0975695	0.922274	0.999925	no (non-shrunken)	14.1267	-3.49854e-08	0.00144269	0.922274	0.999925	no (shrunken)
MAG1_00042_Holliday_junction_branch_migration_protein_RuvA	MAG1	MAG1_00042	Holliday_junction_branch_migration_protein_RuvA	591	20.8122	17.5973	30.6261	30.9645	61.5905	7	8	7	-0.57735	1.1547	-0.57735	7.25214	0.275525	2.46389	0.111825	0.910962	#NA	no (non-shrunken)	7.25214	5.02182e-08	0.00144269	0.910962	#NA	no (shrunken)
MAG1_00043_Holliday_junction_branch_migration_DNA_helicase_RuvB	MAG1	MAG1_00043	Holliday_junction_branch_migration_DNA_helicase_RuvB	993	19.7382	17.0191	33.2326	30.0101	63.2427	5	8	7	-1.09109	0.872872	0.218218	6.51838	0.0541385	2.56183	0.0211327	0.98314	#NA	no (non-shrunken)	6.51838	1.21753e-08	0.00144269	0.98314	#NA	no (shrunken)
MAG1_00044_hypothetical_protein	MAG1	MAG1_00044	hypothetical_protein	636	16.3522	18.0818	31.6038	33.9623	65.566	0	5	2	-0.927173	1.05963	-0.132453	2.20821	0.410306	4.42253	0.0927764	0.926081	#NA	no (non-shrunken)	2.20821	2.28274e-08	0.00144269	0.926081	#NA	no (shrunken)
MAG1_00045_hypothetical_protein	MAG1	MAG1_00045	hypothetical_protein	342	16.3743	17.8363	32.1637	33.6257	65.7895	2	3	6	-0.800641	-0.320256	1.1209	3.51238	-1.09863	3.25187	-0.337845	0.73548	#NA	no (non-shrunken)	3.51238	-1.05666e-07	0.00144269	0.73548	#NA	no (shrunken)
MAG1_00046_GTP_3',8-cyclase_MoaA	MAG1	MAG1_00046	GTP_3',8-cyclase_MoaA	879	21.5017	19.7952	31.1718	27.5313	58.7031	10	34	33	-1.15392	0.613786	0.540131	24.56	-0.454262	1.7475	-0.25995	0.794902	0.999925	no (non-shrunken)	24.56	-1.45517e-07	0.00144269	0.794902	0.999925	no (shrunken)
MAG1_00047_RlmE_family_RNA_methyltransferase	MAG1	MAG1_00047	RlmE_family_RNA_methyltransferase	612	22.3856	20.2614	31.6993	25.6536	57.3529	28	34	32	-1.09109	0.872872	0.218218	30.861	0.127355	1.60976	0.0791141	0.936942	0.999925	no (non-shrunken)	30.861	8.66509e-08	0.00144269	0.936942	0.999925	no (shrunken)
MAG1_00048_HEARO	MAG1	MAG1_00048	HEARO	136	21.3235	19.1176	28.6765	30.8824	59.5588	181	256	189	-0.67174	1.14924	-0.477502	205.693	0.37503	1.28457	0.291949	0.770326	0.999925	no (non-shrunken)	205.693	2.38834e-07	0.00144269	0.770326	0.999925	no (shrunken)
MAG1_00049_DNA_polymerase_sliding_clamp	MAG1	MAG1_00049	DNA_polymerase_sliding_clamp	744	23.5215	20.4301	27.2849	28.7634	56.0484	52	73	102	-0.942653	-0.106214	1.04887	73.3653	-0.540335	1.39645	-0.386933	0.698805	0.999925	no (non-shrunken)	73.3653	-3.28463e-07	0.00144269	0.698805	0.999925	no (shrunken)
MAG1_00050_DNA_primase_regulatory_subunit_PriL	MAG1	MAG1_00050	DNA_primase_regulatory_subunit_PriL	1005	24.1791	18.9055	28.0597	28.8557	56.9154	13	23	31	-1.03491	0.0739221	0.960988	21.5294	-0.627893	1.75706	-0.357355	0.720826	0.999925	no (non-shrunken)	21.5294	-1.93765e-07	0.00144269	0.720826	0.999925	no (shrunken)
MAG1_00051_hypothetical_protein_GX191_06025	MAG1	MAG1_00051	hypothetical_protein_GX191_06025	183	14.2077	25.6831	35.5191	24.5902	60.1093	20	28	26	-1.1209	0.800641	0.320256	24.1858	0.0511466	1.70281	0.0300365	0.976038	0.999925	no (non-shrunken)	24.1858	4.54511e-08	0.00144269	0.976038	0.999925	no (shrunken)
MAG1_00052_HD_domain-containing_protein	MAG1	MAG1_00052	HD_domain-containing_protein	549	22.9508	17.122	31.8761	28.051	59.9271	7	13	10	-1	1	0	9.7632	0.154477	2.22655	0.0693795	0.944688	#NA	no (non-shrunken)	9.7632	4.09364e-08	0.00144269	0.944688	#NA	no (shrunken)
MAG1_00053_phosphomethylpyrimidine_kinase	MAG1	MAG1_00053	phosphomethylpyrimidine_kinase	552	21.3768	19.0217	32.971	26.6304	59.6014	3	10	14	-1.07763	0.179605	0.898026	8.54559	-0.973679	2.35526	-0.413407	0.679309	#NA	no (non-shrunken)	8.54559	-1.91922e-07	0.00144269	0.679309	#NA	no (shrunken)
MAG1_00054_30S_ribosomal_protein_S17e	MAG1	MAG1_00054	30S_ribosomal_protein_S17e	189	34.3915	18.5185	27.5132	19.5767	47.0899	63	80	104	-0.938541	-0.113272	1.05181	80.2502	-0.369573	1.38008	-0.267791	0.78886	0.999925	no (non-shrunken)	80.2502	-2.00821e-07	0.00144269	0.78886	0.999925	no (shrunken)
MAG1_00055_4-hydroxy-tetrahydrodipicolinate_synthase	MAG1	MAG1_00055	4-hydroxy-tetrahydrodipicolinate_synthase	876	22.9452	18.4932	28.9954	29.5662	58.5616	23	40	40	-1.1547	0.57735	0.57735	33.3724	-0.187865	1.59171	-0.118028	0.906046	0.999925	no (non-shrunken)	33.3724	-7.15188e-08	0.00144269	0.906046	0.999925	no (shrunken)
MAG1_00056_4-hydroxy-tetrahydrodipicolinate_reductase	MAG1	MAG1_00056	4-hydroxy-tetrahydrodipicolinate_reductase	759	22.2661	18.9723	32.2793	26.4822	58.7615	13	22	27	-1.08063	0.187936	0.892698	19.9975	-0.467305	1.78906	-0.261202	0.793937	0.999925	no (non-shrunken)	19.9975	-1.72995e-07	0.00144269	0.793937	0.999925	no (shrunken)
MAG1_00057_4Fe-4S_binding_protein	MAG1	MAG1_00057	4Fe-4S_binding_protein	174	24.7126	24.1379	29.3103	21.8391	51.1494	155	118	115	1.15208	-0.508711	-0.64337	129.514	0.442646	1.33144	0.332458	0.739544	0.999925	no (non-shrunken)	129.514	2.52073e-07	0.00144269	0.739544	0.999925	no (shrunken)
MAG1_00058_aspartate-semialdehyde_dehydrogenase	MAG1	MAG1_00058	aspartate-semialdehyde_dehydrogenase	1017	23.6971	20.059	27.4336	28.8102	56.2439	129	226	200	-1.11532	0.816577	0.298748	180.331	-0.0163146	1.30282	-0.0125225	0.990009	0.999925	no (non-shrunken)	180.331	-1.75418e-08	0.00144269	0.990009	0.999925	no (shrunken)
MAG1_00059_DNA-binding_protein_Alba	MAG1	MAG1_00059	DNA-binding_protein_Alba	273	31.5018	19.4139	25.641	23.4432	49.0842	180	254	310	-1.04283	0.0920142	0.950813	241.33	-0.348678	1.27399	-0.273689	0.784324	0.999925	no (non-shrunken)	241.33	-2.7953e-07	0.00144269	0.784324	0.999925	no (shrunken)
MAG1_00060_hypothetical_protein_GX191_05980	MAG1	MAG1_00060	hypothetical_protein_GX191_05980	450	24.8889	23.3333	25.5556	26.2222	51.7778	85	102	128	-0.923514	-0.138527	1.06204	102.641	-0.279442	1.34518	-0.207736	0.835435	0.999925	no (non-shrunken)	102.641	-1.59053e-07	0.00144269	0.835435	0.999925	no (shrunken)
MAG1_00061_DUF2115_domain-containing_protein	MAG1	MAG1_00061	DUF2115_domain-containing_protein	555	18.5586	17.4775	29.7297	34.2342	63.964	27	30	22	0.164957	0.907265	-1.07222	26.1836	0.550765	1.6737	0.32907	0.742103	0.999925	no (non-shrunken)	26.1836	2.00232e-07	0.00144269	0.742103	0.999925	no (shrunken)
MAG1_00062_hypothetical_protein	MAG1	MAG1_00062	hypothetical_protein	180	21.1111	17.7778	38.3333	22.7778	61.1111	0	0	0	#NA	#NA	#NA	0	#NA	#NA	#NA	#NA	#NA	#NA	0	#NA	#NA	#NA	#NA	#NA
MAG1_00063_hypothetical_protein	MAG1	MAG1_00063	hypothetical_protein	552	20.2899	19.2029	30.6159	29.8913	60.5072	1	2	1	-0.57735	1.1547	-0.57735	1.31073	0.736902	5.0222	0.146729	0.883346	#NA	no (non-shrunken)	1.31073	2.8659e-08	0.00144269	0.883346	#NA	no (shrunken)
MAG1_00064_bifunctional_hexulose-6-phosphate_synthase/ribonuclease_regulator	MAG1	MAG1_00064	bifunctional_hexulose-6-phosphate_synthase/ribonuclease_regulator	1290	20.5426	15.0388	35.1938	29.2248	64.4186	15	22	20	-1.1094	0.83205	0.27735	18.6113	0.0521044	1.82198	0.0285977	0.977185	0.999925	no (non-shrunken)	18.6113	7.0159e-08	0.00144269	0.977185	0.999925	no (shrunken)
MAG1_00065_ACT_domain-containing_protein	MAG1	MAG1_00065	ACT_domain-containing_protein	432	18.75	21.0648	32.1759	28.0093	60.1852	10	20	20	-1.1547	0.57735	0.57735	16.1359	-0.263821	1.90485	-0.1385	0.889845	0.999925	no (non-shrunken)	16.1359	-6.06776e-08	0.00144269	0.889845	0.999925	no (shrunken)
MAG1_00066_phenylacetate--CoA_ligase,_partial	MAG1	MAG1_00066	phenylacetate--CoA_ligase,_partial	1302	21.275	18.6636	31.9508	28.1106	60.0614	11	8	13	0.132453	-1.05963	0.927173	10.5368	-0.256212	2.16481	-0.118353	0.905788	#NA	no (non-shrunken)	10.5368	-4.73039e-08	0.00144269	0.905788	#NA	no (shrunken)
MAG1_00067_phenylacetate--CoA_ligase,_partial	MAG1	MAG1_00067	phenylacetate--CoA_ligase,_partial	1290	21.5504	18.2171	31.4729	28.7597	60.2326	13	17	19	-1.09109	0.218218	0.872872	15.9722	-0.171201	1.89764	-0.0902177	0.928114	0.999925	no (non-shrunken)	15.9722	-5.68041e-08	0.00144269	0.928114	0.999925	no (shrunken)
MAG1_00068_transposase	MAG1	MAG1_00068	transposase	822	26.6423	16.7883	28.2238	28.3455	56.5693	2	6	4	-1	1	0	3.86817	0.13649	3.16198	0.0431658	0.965569	#NA	no (non-shrunken)	3.86817	8.1403e-09	0.00144269	0.965569	#NA	no (shrunken)
MAG1_00069_CRISPR-associated_endonuclease_Cas1	MAG1	MAG1_00069	CRISPR-associated_endonuclease_Cas1	936	21.1538	19.1239	26.4957	33.2265	59.7222	7	15	9	-0.800641	1.1209	-0.320256	10.1014	0.437931	2.21262	0.197924	0.843104	#NA	no (non-shrunken)	10.1014	7.09749e-08	0.00144269	0.843104	#NA	no (shrunken)
MAG1_00070_acylphosphatase	MAG1	MAG1_00070	acylphosphatase	288	19.0972	20.1389	31.5972	29.1667	60.7639	22	31	19	-0.320256	1.1209	-0.800641	23.7611	0.646275	1.71657	0.376493	0.706551	0.999925	no (non-shrunken)	23.7611	2.18627e-07	0.00144269	0.706551	0.999925	no (shrunken)
MAG1_00071_hypothetical_protein_GX191_04960	MAG1	MAG1_00071	hypothetical_protein_GX191_04960	3567	22.6801	19.1758	29.2683	28.8758	58.1441	11	19	15	-1	1	0	14.668	0.157396	1.95548	0.0804894	0.935848	0.999925	no (non-shrunken)	14.668	8.29842e-08	0.00144269	0.935848	0.999925	no (shrunken)
MAG1_00072_phosphoglucosamine_mutase	MAG1	MAG1_00072	phosphoglucosamine_mutase	1362	21.2922	17.1806	32.0852	29.442	61.5272	6	8	9	-1.09109	0.218218	0.872872	7.49097	-0.193483	2.42847	-0.0796725	0.936498	#NA	no (non-shrunken)	7.49097	-3.09454e-08	0.00144269	0.936498	#NA	no (shrunken)
MAG1_00073_molybdopterin-guanine_dinucleotide_biosynthesis_protein_B	MAG1	MAG1_00073	molybdopterin-guanine_dinucleotide_biosynthesis_protein_B	756	24.3386	17.8571	29.7619	28.0423	57.8042	10	12	13	-1.09109	0.218218	0.872872	11.4519	-0.0672372	2.10114	-0.0320003	0.974472	#NA	no (non-shrunken)	11.4519	-1.86078e-08	0.00144269	0.974472	0.999925	no (shrunken)
MAG1_00074_hypothetical_protein	MAG1	MAG1_00074	hypothetical_protein	582	24.055	18.7285	29.7251	27.4914	57.2165	36	63	59	-1.14377	0.709139	0.434634	51.2676	-0.0969866	1.47602	-0.0657084	0.94761	0.999925	no (non-shrunken)	51.2676	-4.11679e-08	0.00144269	0.94761	0.999925	no (shrunken)
MAG1_00075_hypothetical_protein_GX191_04975	MAG1	MAG1_00075	hypothetical_protein_GX191_04975	543	24.4936	17.4954	28.9134	29.0976	58.011	17	13	23	-0.132453	-0.927173	1.05963	17.3691	-0.422392	1.85843	-0.227284	0.820203	0.999925	no (non-shrunken)	17.3691	-1.26708e-07	0.00144269	0.820203	0.999925	no (shrunken)
MAG1_00076_tyrosine-type_recombinase/integrase	MAG1	MAG1_00076	tyrosine-type_recombinase/integrase	915	26.0109	19.235	26.6667	28.0874	54.7541	2	10	6	-1	1	0	5.75588	0.120477	2.74767	0.0438468	0.965027	#NA	no (non-shrunken)	5.75588	2.0232e-08	0.00144269	0.965027	#NA	no (shrunken)
MAG1_00077_SDR_family_oxidoreductase	MAG1	MAG1_00077	SDR_family_oxidoreductase	933	19.7213	18.5423	29.4748	32.2615	61.7363	5	9	8	-1.1209	0.800641	0.320256	7.14173	-0.0366394	2.47932	-0.014778	0.988209	#NA	no (non-shrunken)	7.14173	-1.1746e-09	0.00144269	0.988209	#NA	no (shrunken)
MAG1_00078_tetratricopeptide_repeat_protein	MAG1	MAG1_00078	tetratricopeptide_repeat_protein	444	21.1712	19.8198	30.6306	28.3784	59.009	6	15	12	-1.09109	0.872872	0.218218	10.643	-0.0501576	2.17544	-0.0230564	0.981605	#NA	no (non-shrunken)	10.643	8.47273e-09	0.00144269	0.981605	#NA	no (shrunken)
MAG1_00079_mannose-1-phosphate_guanylyltransferase/mannose-6-phosphate_isomerase	MAG1	MAG1_00079	mannose-1-phosphate_guanylyltransferase/mannose-6-phosphate_isomerase	1353	20.1035	18.6992	30.5248	30.6726	61.1973	22	26	25	-1.1209	0.800641	0.320256	23.9757	0.115539	1.70481	0.0677724	0.945967	0.999925	no (non-shrunken)	23.9757	4.75371e-08	0.00144269	0.945967	0.999925	no (shrunken)
MAG1_00080_tRNA-Gln(ttg)	MAG1	MAG1_00080	tRNA-Gln(ttg)	74	18.9189	18.9189	33.7838	28.3784	62.1622	0	29	61	-0.98321	-0.0327737	1.01598	27.7686	-1.98617	2.11791	-0.937796	0.348349	0.999925	no (non-shrunken)	27.7686	-4.95672e-07	0.00144269	0.348349	0.999925	no (shrunken)
MAG1_00081_hypothetical_protein_GX191_05005	MAG1	MAG1_00081	hypothetical_protein_GX191_05005	174	24.1379	22.4138	31.0345	22.4138	53.4483	221	224	137	0.546711	0.607457	-1.15417	194.364	0.881419	1.28742	0.684642	0.49357	0.999925	no (non-shrunken)	194.364	5.72418e-07	0.00144269	0.49357	0.999925	no (shrunken)
MAG1_00082_GNAT_family_N-acetyltransferase	MAG1	MAG1_00082	GNAT_family_N-acetyltransferase	1236	16.9903	19.5793	34.1424	29.288	63.4304	8	6	8	0.57735	-1.1547	0.57735	7.28087	0.0022235	2.46139	0.00090335	0.999279	#NA	no (non-shrunken)	7.28087	-1.86988e-07	0.00144269	0.999279	#NA	no (shrunken)
MAG1_00083_PAS_domain_S-box_protein	MAG1	MAG1_00083	PAS_domain_S-box_protein	1335	17.7528	20.2247	31.0112	31.0112	62.0225	11	17	15	-1.09109	0.872872	0.218218	14.027	0.0627875	1.97716	0.0317564	0.974666	0.999925	no (non-shrunken)	14.027	2.83712e-08	0.00144269	0.974666	0.999925	no (shrunken)
MAG1_00084_NAD+_synthase	MAG1	MAG1_00084	NAD+_synthase	1638	18.1929	18.315	30.7082	32.7839	63.4921	28	27	28	0.57735	-1.1547	0.57735	27.4061	0.157926	1.65392	0.0954862	0.923929	0.999925	no (non-shrunken)	27.4061	5.04752e-08	0.00144269	0.923929	0.999925	no (shrunken)
MAG1_00085_endonuclease_III_domain-containing_protein	MAG1	MAG1_00085	endonuclease_III_domain-containing_protein	699	19.5994	18.8841	28.4692	33.0472	61.5165	10	10	10	#NA	#NA	#NA	9.90234	0.182078	2.20788	0.0824676	0.934275	#NA	no (non-shrunken)	9.90234	5.7788e-08	0.00144269	0.934275	#NA	no (shrunken)
MAG1_00086_acetate--CoA_ligase	MAG1	MAG1_00086	acetate--CoA_ligase	1899	21.327	18.7467	30.5951	29.3312	59.9263	98	68	33	0.973399	0.0512316	-1.02463	67.7425	1.53019	1.43497	1.06636	0.286262	0.999925	no (non-shrunken)	67.7425	6.35919e-07	0.00144269	0.286262	0.999925	no (shrunken)
MAG1_00087_TATA-box-binding_protein	MAG1	MAG1_00087	TATA-box-binding_protein	564	25.1773	21.4539	25.5319	27.8369	53.3688	14	36	15	-0.61713	1.15376	-0.536635	21.2171	0.877489	1.79889	0.487794	0.625696	0.999925	no (non-shrunken)	21.2171	2.80214e-07	0.00144269	0.625696	0.999925	no (shrunken)
MAG1_00088_hypothetical_protein	MAG1	MAG1_00088	hypothetical_protein	573	18.3246	21.466	31.0646	29.1449	60.2094	0	7	2	-0.83205	1.1094	-0.27735	2.84921	0.894891	4.03259	0.221915	0.82438	#NA	no (non-shrunken)	2.84921	1.4083e-07	0.00144269	0.82438	#NA	no (shrunken)
MAG1_00089_AAA_family_ATPase	MAG1	MAG1_00089	AAA_family_ATPase	915	20.4372	17.0492	29.071	33.4426	62.5137	8	16	6	-0.377964	1.13389	-0.755929	9.88017	1.15111	2.24767	0.512136	0.608556	#NA	no (non-shrunken)	9.88017	1.19262e-07	0.00144269	0.608556	#NA	no (shrunken)
MAG1_00090_anion_transporter	MAG1	MAG1_00090	anion_transporter	1254	14.5933	25.0399	27.7512	32.6156	60.3668	2	4	6	-1	0	1	3.83288	-0.847563	3.14418	-0.269565	0.787495	#NA	no (non-shrunken)	3.83288	-9.23209e-08	0.00144269	0.787495	#NA	no (shrunken)
MAG1_00091_phosphate_uptake_regulator_PhoU	MAG1	MAG1_00091	phosphate_uptake_regulator_PhoU	1008	23.3135	19.6429	30.4563	26.5873	57.0437	12	11	13	0	-1	1	11.8652	0.00917722	2.08005	0.00441203	0.99648	#NA	no (non-shrunken)	11.8652	4.13293e-08	0.00144269	0.99648	0.999925	no (shrunken)
MAG1_00092_phosphate_ABC_transporter_permease_PstA	MAG1	MAG1_00092	phosphate_ABC_transporter_permease_PstA	2133	18.331	19.3155	29.2077	33.1458	62.3535	2	5	2	-0.57735	1.1547	-0.57735	2.94197	0.950204	3.56596	0.266465	0.789881	#NA	no (non-shrunken)	2.94197	7.25605e-08	0.00144269	0.789881	#NA	no (shrunken)
MAG1_00093_phosphate_ABC_transporter_ATP-binding_protein	MAG1	MAG1_00093	phosphate_ABC_transporter_ATP-binding_protein	765	24.183	20.6536	26.5359	28.6275	55.1634	6	10	10	-1.1547	0.57735	0.57735	8.43482	-0.162667	2.33302	-0.069724	0.944413	#NA	no (non-shrunken)	8.43482	-2.71572e-08	0.00144269	0.944413	#NA	no (shrunken)
MAG1_00094_phosphate_signaling_complex_protein_PhoU	MAG1	MAG1_00094	phosphate_signaling_complex_protein_PhoU	651	22.2734	19.0476	30.722	27.957	58.679	9	26	14	-0.839352	1.10642	-0.267067	15.8749	0.458415	1.94402	0.235808	0.813582	0.999925	no (non-shrunken)	15.8749	1.06071e-07	0.00144269	0.813582	0.999925	no (shrunken)
MAG1_00095_hypothetical_protein	MAG1	MAG1_00095	hypothetical_protein	1092	27.1062	22.2527	25.9158	24.7253	50.641	6	10	6	-0.57735	1.1547	-0.57735	7.2234	0.57417	2.48043	0.23148	0.816942	#NA	no (non-shrunken)	7.2234	1.0443e-07	0.00144269	0.816942	#NA	no (shrunken)
MAG1_00096_zinc_metalloprotease_HtpX	MAG1	MAG1_00096	zinc_metalloprotease_HtpX	975	19.1795	23.1795	28.8205	28.8205	57.641	45	78	67	-1.09109	0.872872	0.218218	61.7998	0.0330641	1.43673	0.0230135	0.981639	0.999925	no (non-shrunken)	61.7998	-8.79037e-08	0.00144269	0.981639	0.999925	no (shrunken)
MAG1_00097_thiazole_biosynthesis_protein	MAG1	MAG1_00097	thiazole_biosynthesis_protein	765	18.9542	18.6928	33.2026	29.1503	62.3529	32	30	30	1.1547	-0.57735	-0.57735	30.4408	0.232567	1.61719	0.14381	0.885651	0.999925	no (non-shrunken)	30.4408	1.02718e-07	0.00144269	0.885651	0.999925	no (shrunken)
MAG1_00098_DUF1917_domain-containing_protein	MAG1	MAG1_00098	DUF1917_domain-containing_protein	651	22.5806	19.0476	31.7972	26.5745	58.3717	33	38	41	-1.07222	0.164957	0.907265	36.703	-0.032168	1.55308	-0.0207124	0.983475	0.999925	no (non-shrunken)	36.703	-7.25934e-08	0.00144269	0.983475	0.999925	no (shrunken)
MAG1_00099_hypothetical_protein	MAG1	MAG1_00099	hypothetical_protein	324	25.3086	17.9012	29.0123	27.7778	56.7901	5	3	4	1	-1	0	4.00732	0.204204	3.10366	0.0657946	0.947541	#NA	no (non-shrunken)	4.00732	1.22616e-07	0.00144269	0.947541	#NA	no (shrunken)
MAG1_00100_transposase	MAG1	MAG1_00100	transposase	258	26.3566	21.3178	26.7442	25.5814	52.3256	0	6	15	-0.927173	-0.132453	1.05963	6.4658	-2.22838	2.91456	-0.764571	0.444527	#NA	no (non-shrunken)	6.4658	-2.91431e-07	0.00144269	0.444527	#NA	no (shrunken)
MAG1_00101_hypothetical_protein	MAG1	MAG1_00101	hypothetical_protein	420	26.4286	21.6667	25.9524	25.9524	51.9048	5	10	22	-0.839352	-0.267067	1.10642	11.7022	-1.4004	2.09901	-0.667174	0.504661	#NA	no (non-shrunken)	11.7022	-3.56238e-07	0.00144269	0.504661	0.999925	no (shrunken)
MAG1_00102_hypothetical_protein	MAG1	MAG1_00102	hypothetical_protein	690	23.7681	19.5652	27.5362	29.1304	56.6667	3	9	7	-1.09109	0.872872	0.218218	6.10512	-0.0860992	2.64916	-0.0325005	0.974073	#NA	no (non-shrunken)	6.10512	1.22718e-08	0.00144269	0.974073	#NA	no (shrunken)
MAG1_00103_IS200/IS605_family_transposase	MAG1	MAG1_00103	IS200/IS605_family_transposase	363	26.7218	26.9972	23.9669	22.314	46.281	136	203	224	-1.12416	0.333622	0.79054	182.796	-0.238941	1.29391	-0.184665	0.853492	0.999925	no (non-shrunken)	182.796	-1.57226e-07	0.00144269	0.853492	0.999925	no (shrunken)
MAG1_00104_phosphoenolpyruvate_carboxylase	MAG1	MAG1_00104	phosphoenolpyruvate_carboxylase	1551	21.9858	19.1489	30.303	28.5622	58.8652	3	7	4	-0.800641	1.1209	-0.320256	4.55556	0.467405	2.96192	0.157804	0.874611	#NA	no (non-shrunken)	4.55556	8.06566e-08	0.00144269	0.874611	#NA	no (shrunken)
MAG1_00105_hypothetical_protein	MAG1	MAG1_00105	hypothetical_protein	567	23.6332	18.1658	27.6896	30.5115	58.2011	77	185	159	-1.12357	0.792414	0.331158	135.696	-0.137194	1.35054	-0.101585	0.919086	0.999925	no (non-shrunken)	135.696	-6.11327e-08	0.00144269	0.919086	0.999925	no (shrunken)
MAG1_00106_elongation_factor_EF-2	MAG1	MAG1_00106	elongation_factor_EF-2	2193	22.435	18.3311	31.6005	27.6334	59.2339	53	48	66	-0.286998	-0.82512	1.11212	54.817	-0.199203	1.45328	-0.137071	0.890975	0.999925	no (non-shrunken)	54.817	-5.83589e-08	0.00144269	0.890975	0.999925	no (shrunken)
MAG1_00107_30S_ribosomal_protein_S7	MAG1	MAG1_00107	30S_ribosomal_protein_S7	597	25.9631	17.2529	29.8157	26.9682	56.7839	74	80	123	-0.685948	-0.461456	1.1474	90.0401	-0.497087	1.36243	-0.364854	0.715221	0.999925	no (non-shrunken)	90.0401	-2.79822e-07	0.00144269	0.715221	0.999925	no (shrunken)
MAG1_00108_30S_ribosomal_protein_S12	MAG1	MAG1_00108	30S_ribosomal_protein_S12	429	23.0769	18.648	34.965	23.31	58.2751	79	112	122	-1.12583	0.340713	0.785121	101.828	-0.18754	1.34927	-0.138994	0.889455	0.999925	no (non-shrunken)	101.828	-1.77765e-07	0.00144269	0.889455	0.999925	no (shrunken)
MAG1_00109_6-carboxytetrahydropterin_synthase	MAG1	MAG1_00109	6-carboxytetrahydropterin_synthase	414	23.43	17.1498	29.7101	29.7101	59.4203	21	39	30	-1	1	0	29.2896	0.153905	1.64062	0.0938087	0.925261	0.999925	no (non-shrunken)	29.2896	6.5909e-08	0.00144269	0.925261	0.999925	no (shrunken)
MAG1_00110_radical_SAM_protein	MAG1	MAG1_00110	radical_SAM_protein	609	22.6601	19.2118	29.8851	28.243	58.1281	6	10	7	-0.800641	1.1209	-0.320256	7.52626	0.351811	2.43794	0.144307	0.885258	#NA	no (non-shrunken)	7.52626	4.98765e-08	0.00144269	0.885258	#NA	no (shrunken)
MAG1_00111_7-cyano-7-deazaguanine_synthase_QueC	MAG1	MAG1_00111	7-cyano-7-deazaguanine_synthase_QueC	636	21.6981	17.4528	30.3459	30.5031	60.8491	5	8	9	-1.1209	0.320256	0.800641	7.12408	-0.308358	2.4751	-0.124584	0.900853	#NA	no (non-shrunken)	7.12408	-8.74145e-08	0.00144269	0.900853	#NA	no (shrunken)
MAG1_00112_NUDIX_hydrolase	MAG1	MAG1_00112	NUDIX_hydrolase	495	23.0303	19.596	30.9091	26.4646	57.3737	10	16	10	-0.57735	1.1547	-0.57735	11.8253	0.539274	2.0936	0.257582	0.796729	#NA	no (non-shrunken)	11.8253	1.261e-07	0.00144269	0.796729	0.999925	no (shrunken)
MAG1_00113_peptide_chain_release_factor_1	MAG1	MAG1_00113	peptide_chain_release_factor_1	1272	25.9434	17.0597	28.7736	28.2233	56.9969	10	17	16	-1.14459	0.704361	0.440225	13.963	-0.0869434	1.98134	-0.0438812	0.964999	0.999925	no (non-shrunken)	13.963	-1.53181e-08	0.00144269	0.964999	0.999925	no (shrunken)
MAG1_00114_arginine--tRNA_ligase	MAG1	MAG1_00114	arginine--tRNA_ligase	1665	21.3814	17.2973	30.1502	31.1712	61.3213	9	10	12	-0.872872	-0.218218	1.09109	10.1412	-0.159766	2.1853	-0.0731092	0.941719	#NA	no (non-shrunken)	10.1412	-5.31697e-08	0.00144269	0.941719	#NA	no (shrunken)
MAG1_00115_4-demethylwyosine_synthase_TYW1	MAG1	MAG1_00115	4-demethylwyosine_synthase_TYW1	894	20.6935	19.7987	30.6488	28.8591	59.5078	14	19	17	-1.05963	0.927173	0.132453	16.3743	0.125047	1.88723	0.0662598	0.947171	0.999925	no (non-shrunken)	16.3743	4.49178e-08	0.00144269	0.947171	0.999925	no (shrunken)
MAG1_00116_O-phosphoserine--tRNA(Cys)_ligase	MAG1	MAG1_00116	O-phosphoserine--tRNA(Cys)_ligase	1593	19.9623	18.0791	31.5129	30.4457	61.9586	19	24	23	-1.13389	0.755929	0.377964	21.6284	0.0740657	1.74915	0.0423439	0.966225	0.999925	no (non-shrunken)	21.6284	3.51152e-08	0.00144269	0.966225	0.999925	no (shrunken)
MAG1_00117_bifunctional_alpha,alpha-trehalose-phosphate_synthase_(UDP-forming)/trehalose-phosphatase	MAG1	MAG1_00117	bifunctional_alpha,alpha-trehalose-phosphate_synthase_(UDP-forming)/trehalose-phosphatase	2256	21.5426	18.9273	30.0532	29.477	59.5301	1	4	2	-0.872872	1.09109	-0.218218	2.25459	0.449266	3.9794	0.112898	0.910111	#NA	no (non-shrunken)	2.25459	3.08986e-08	0.00144269	0.910111	#NA	no (shrunken)
MAG1_00118_DUF3800-X	MAG1	MAG1_00118	DUF3800-X	74	27.027	20.2703	35.1351	17.5676	52.7027	0	44	23	-1.0148	0.98451	0.0302926	21.0676	0.020407	2.28705	0.00892284	0.992881	0.999925	no (non-shrunken)	21.0676	1.03761e-08	0.00144269	0.992881	0.999925	no (shrunken)
MAG1_00119_DUF3800_domain-containing_protein	MAG1	MAG1_00119	DUF3800_domain-containing_protein	282	24.1135	28.7234	24.1135	23.0496	47.1631	17	8	7	1.14993	-0.484182	-0.66575	10.9209	1.05149	2.1883	0.480505	0.630869	#NA	no (non-shrunken)	10.9209	2.62336e-07	0.00144269	0.630869	#NA	no (shrunken)
MAG1_00120_hypothetical_protein	MAG1	MAG1_00120	hypothetical_protein	1239	25.343	20.5004	26.9572	27.1994	54.1566	10	11	16	-0.725866	-0.414781	1.14065	12.04	-0.429957	2.06508	-0.208204	0.83507	#NA	no (non-shrunken)	12.04	-1.04365e-07	0.00144269	0.83507	0.999925	no (shrunken)
MAG1_00121_hypothetical_protein	MAG1	MAG1_00121	hypothetical_protein	222	27.4775	27.9279	25.6757	18.9189	44.5946	0	8	5	-1.07222	0.907265	0.164957	4.07827	-0.233575	3.47381	-0.0672389	0.946392	#NA	no (non-shrunken)	4.07827	-2.39895e-08	0.00144269	0.946392	#NA	no (shrunken)
MAG1_00122_hypothetical_protein	MAG1	MAG1_00122	hypothetical_protein	534	31.4607	25.6554	21.7228	21.161	42.8839	0	11	6	-1.02889	0.968364	0.0605228	5.34262	-0.0380053	3.1758	-0.0119671	0.990452	#NA	no (non-shrunken)	5.34262	-7.23164e-10	0.00144269	0.990452	#NA	no (shrunken)
MAG1_00123_hypothetical_protein	MAG1	MAG1_00123	hypothetical_protein	387	18.3463	23.2558	28.9406	29.4574	58.3979	10	7	5	1.05963	-0.132453	-0.927173	7.42657	0.963669	2.47286	0.389699	0.696759	#NA	no (non-shrunken)	7.42657	1.52423e-07	0.00144269	0.696759	#NA	no (shrunken)
MAG1_00124_hypothetical_protein	MAG1	MAG1_00124	hypothetical_protein	384	14.0625	21.3542	32.8125	31.7708	64.5833	0	7	0	-0.57735	1.1547	-0.57735	2.2435	4.33573	5.0913	0.851597	0.394438	#NA	no (non-shrunken)	2.2435	1.11411e-07	0.00144269	0.394438	#NA	no (shrunken)
MAG1_00125_hypothetical_protein	MAG1	MAG1_00125	hypothetical_protein	237	23.6287	16.0338	35.443	24.8945	60.3376	4	8	12	-1	0	1	7.66576	-0.847976	2.4163	-0.35094	0.725633	#NA	no (non-shrunken)	7.66576	-3.75836e-07	0.00144269	0.725633	#NA	no (shrunken)
MAG1_00126_hypothetical_protein	MAG1	MAG1_00126	hypothetical_protein	555	17.1171	20.9009	36.5766	25.4054	61.982	4	10	14	-1.05963	0.132453	0.927173	8.91247	-0.856794	2.30329	-0.371986	0.709903	#NA	no (non-shrunken)	8.91247	-1.72751e-07	0.00144269	0.709903	#NA	no (shrunken)
MAG1_00127_archaemetzincin_family_Zn-dependent_metalloprotease,_partial	MAG1	MAG1_00127	archaemetzincin_family_Zn-dependent_metalloprotease,_partial	537	18.9944	18.8082	31.6574	30.54	62.1974	27	40	34	-1.02463	0.973399	0.0512316	33.0228	0.142576	1.59079	0.0896265	0.928584	0.999925	no (non-shrunken)	33.0228	6.5293e-08	0.00144269	0.928584	0.999925	no (shrunken)
MAG1_00128_hypothetical_protein_GX191_08250	MAG1	MAG1_00128	hypothetical_protein_GX191_08250	504	21.2302	18.6508	34.127	25.9921	60.119	4	12	4	-0.57735	1.1547	-0.57735	6.52494	1.13562	2.62395	0.432792	0.665166	#NA	no (non-shrunken)	6.52494	-2.21682e-08	0.00144269	0.665166	#NA	no (shrunken)
MAG1_00129_hypothetical_protein_GX191_08255	MAG1	MAG1_00129	hypothetical_protein_GX191_08255	1254	22.1691	16.6667	27.2727	33.8915	61.1643	2	9	3	-0.704361	1.14459	-0.440225	4.52682	0.997483	3.03289	0.328889	0.74224	#NA	no (non-shrunken)	4.52682	1.04347e-07	0.00144269	0.74224	#NA	no (shrunken)
MAG1_00130_hypothetical_protein	MAG1	MAG1_00130	hypothetical_protein	798	27.193	21.8045	25.9398	25.0627	51.0025	72	102	92	-1.09109	0.872872	0.218218	86.9689	0.0851963	1.37114	0.0621354	0.950455	0.999925	no (non-shrunken)	86.9689	2.61289e-08	0.00144269	0.950455	0.999925	no (shrunken)
MAG1_00131_ABC_transporter_ATP-binding_protein	MAG1	MAG1_00131	ABC_transporter_ATP-binding_protein	732	26.3661	19.8087	28.5519	25.2732	53.8251	25	32	44	-0.90193	-0.173448	1.07538	32.7536	-0.455811	1.58801	-0.287033	0.774087	0.999925	no (non-shrunken)	32.7536	-1.49262e-07	0.00144269	0.774087	0.999925	no (shrunken)
MAG1_00132_SufD_family_Fe-S_cluster_assembly_protein	MAG1	MAG1_00132	SufD_family_Fe-S_cluster_assembly_protein	1113	24.0791	17.8796	28.5714	29.4699	58.0413	21	26	33	-0.940102	-0.1106	1.0507	26.0317	-0.317518	1.66976	-0.190157	0.849186	0.999925	no (non-shrunken)	26.0317	-1.14253e-07	0.00144269	0.849186	0.999925	no (shrunken)
MAG1_00133_protein-L-isoaspartate(D-aspartate)_O-methyltransferase	MAG1	MAG1_00133	protein-L-isoaspartate(D-aspartate)_O-methyltransferase	663	20.0603	18.2504	32.1267	29.5626	61.6893	21	28	35	-1	0	1	27.2784	-0.345702	1.65278	-0.209164	0.834321	0.999925	no (non-shrunken)	27.2784	-1.80148e-07	0.00144269	0.834321	0.999925	no (shrunken)
MAG1_00134_cyclase_family_protein	MAG1	MAG1_00134	cyclase_family_protein	621	22.5443	17.7134	29.4686	30.2738	59.7424	26	26	27	-0.57735	-0.57735	1.1547	26.0489	0.127768	1.6725	0.0763938	0.939106	0.999925	no (non-shrunken)	26.0489	7.04098e-08	0.00144269	0.939106	0.999925	no (shrunken)
MAG1_00135_hypothetical_protein_GX191_05110	MAG1	MAG1_00135	hypothetical_protein_GX191_05110	606	22.1122	18.8119	28.8779	30.198	59.0759	32	32	26	0.57735	0.57735	-1.1547	29.8704	0.481812	1.62484	0.296529	0.766826	0.999925	no (non-shrunken)	29.8704	1.7632e-07	0.00144269	0.766826	0.999925	no (shrunken)
MAG1_00136_phosphoglucosamine_mutase	MAG1	MAG1_00136	phosphoglucosamine_mutase	1263	19.3983	18.369	31.9873	30.2454	62.2328	11	12	14	-0.872872	-0.218218	1.09109	12.1216	-0.10568	2.06284	-0.0512302	0.959142	#NA	no (non-shrunken)	12.1216	-2.09375e-08	0.00144269	0.959142	0.999925	no (shrunken)
MAG1_00137_NTP_transferase_domain-containing_protein	MAG1	MAG1_00137	NTP_transferase_domain-containing_protein	1200	21.8333	19.1667	29.1667	29.8333	59	14	24	26	-1.14065	0.414781	0.725866	20.7025	-0.29484	1.77419	-0.166183	0.868013	0.999925	no (non-shrunken)	20.7025	-5.97517e-08	0.00144269	0.868013	0.999925	no (shrunken)
MAG1_00138_NTP_transferase_domain-containing_protein	MAG1	MAG1_00138	NTP_transferase_domain-containing_protein	1152	21.7014	19.9653	28.9931	29.3403	58.3333	17	17	22	-0.57735	-0.57735	1.1547	18.3483	-0.189828	1.8251	-0.10401	0.917161	0.999925	no (non-shrunken)	18.3483	-5.4479e-08	0.00144269	0.917161	0.999925	no (shrunken)
MAG1_00139_glutamine--fructose-6-phosphate_transaminase_(isomerizing)	MAG1	MAG1_00139	glutamine--fructose-6-phosphate_transaminase_(isomerizing)	1740	22.4138	20.1724	28.2184	29.1954	57.4138	14	22	22	-1.1547	0.57735	0.57735	18.8501	-0.127993	1.81623	-0.0704719	0.943818	0.999925	no (non-shrunken)	18.8501	-3.48685e-08	0.00144269	0.943818	0.999925	no (shrunken)
MAG1_00140_N-acetyltransferase	MAG1	MAG1_00140	N-acetyltransferase	594	17.6768	17.5084	34.6801	30.1347	64.8148	9	27	24	-1.14065	0.725866	0.414781	19.2239	-0.279774	1.84264	-0.151833	0.879319	0.999925	no (non-shrunken)	19.2239	-6.79645e-08	0.00144269	0.879319	0.999925	no (shrunken)
MAG1_00141_DegT/DnrJ/EryC1/StrS_family_aminotransferase,_partial	MAG1	MAG1_00141	DegT/DnrJ/EryC1/StrS_family_aminotransferase,_partial	1104	18.4783	18.1159	30.8877	32.5181	63.4058	5	15	16	-1.15079	0.493197	0.657596	11.4876	-0.542049	2.1318	-0.254268	0.799288	#NA	no (non-shrunken)	11.4876	-1.07279e-07	0.00144269	0.799288	0.999925	no (shrunken)
MAG1_00142_D-inositol-3-phosphate_glycosyltransferase	MAG1	MAG1_00142	D-inositol-3-phosphate_glycosyltransferase	1143	20.21	17.6728	28.7839	33.3333	62.1172	4	9	7	-1.05963	0.927173	0.132453	6.472	0.0399823	2.58003	0.0154968	0.987636	#NA	no (non-shrunken)	6.472	1.25167e-08	0.00144269	0.987636	#NA	no (shrunken)
MAG1_00143_oligosaccharyl_transferase,_archaeosortase_A_system-associated,_partial	MAG1	MAG1_00143	oligosaccharyl_transferase,_archaeosortase_A_system-associated,_partial	2640	19.8864	20.1515	27.9545	32.0076	59.9621	12	17	16	-1.13389	0.755929	0.377964	14.6967	0.0241891	1.94736	0.0124215	0.990089	0.999925	no (non-shrunken)	14.6967	1.38699e-08	0.00144269	0.990089	0.999925	no (shrunken)
MAG1_00144_histone_deacetylase	MAG1	MAG1_00144	histone_deacetylase	972	18.0041	20.4733	31.9959	29.5267	61.5226	9	22	18	-1.10138	0.851065	0.250313	15.8043	-0.0726908	1.92849	-0.0376932	0.969932	0.999925	no (non-shrunken)	15.8043	-1.51317e-08	0.00144269	0.969932	0.999925	no (shrunken)
MAG1_00145_MBL_fold_metallo-hydrolase	MAG1	MAG1_00145	MBL_fold_metallo-hydrolase	1230	20.4065	18.6992	29.5122	31.3821	60.8943	10	16	10	-0.57735	1.1547	-0.57735	11.8253	0.539274	2.0936	0.257582	0.796729	#NA	no (non-shrunken)	11.8253	1.261e-07	0.00144269	0.796729	0.999925	no (shrunken)
MAG1_00146_DUF3006_domain-containing_protein	MAG1	MAG1_00146	DUF3006_domain-containing_protein	240	16.6667	17.0833	36.25	30	66.25	5	21	12	-0.955847	1.03896	-0.0831172	12.1991	0.23987	2.12648	0.112801	0.910188	#NA	no (non-shrunken)	12.1991	5.92359e-08	0.00144269	0.910188	0.999925	no (shrunken)
MAG1_00147_hypothetical_protein	MAG1	MAG1_00147	hypothetical_protein	1734	23.1257	22.1453	25.6055	29.1234	54.729	0	5	6	-1.14065	0.414781	0.725866	3.41962	-1.17208	3.67098	-0.319283	0.749512	#NA	no (non-shrunken)	3.41962	7.62199e-09	0.00144269	0.749512	#NA	no (shrunken)
MAG1_00148_PAS_domain-containing_protein	MAG1	MAG1_00148	PAS_domain-containing_protein	2382	22.628	19.9832	30.3107	27.0781	57.3887	3	5	6	-1.09109	0.218218	0.872872	4.52026	-0.425377	2.94046	-0.144663	0.884977	#NA	no (non-shrunken)	4.52026	-4.96936e-08	0.00144269	0.884977	#NA	no (shrunken)
MAG1_00149_hypothetical_protein_GX191_00955	MAG1	MAG1_00149	hypothetical_protein_GX191_00955	252	25.3968	19.4444	33.7302	21.4286	55.1587	0	17	12	-1.10642	0.839352	0.267067	9.08274	-0.410609	2.70043	-0.152053	0.879145	#NA	no (non-shrunken)	9.08274	-5.67587e-08	0.00144269	0.879145	#NA	no (shrunken)
MAG1_00150_AMP-binding_protein	MAG1	MAG1_00150	AMP-binding_protein	1839	22.7841	20.8809	28.2762	28.0587	56.335	29	17	16	1.15194	-0.506853	-0.645086	20.9337	0.729909	1.7927	0.407157	0.683893	0.999925	no (non-shrunken)	20.9337	1.99864e-07	0.00144269	0.683893	0.999925	no (shrunken)
MAG1_00151_phosphoadenosine_phosphosulfate_reductase_family_protein	MAG1	MAG1_00151	phosphoadenosine_phosphosulfate_reductase_family_protein	1410	18.7234	18.7234	32.0567	30.4965	62.5532	10	14	15	-1.13389	0.377964	0.755929	12.6986	-0.155129	2.03414	-0.0762625	0.93921	#NA	no (non-shrunken)	12.6986	-6.152e-08	0.00144269	0.93921	0.999925	no (shrunken)
MAG1_00152_sodium:proton_antiporter	MAG1	MAG1_00152	sodium:proton_antiporter	456	18.2018	21.9298	32.6754	27.193	59.8684	171	112	52	0.997187	0.00560218	-1.00279	114.381	1.64655	1.36093	1.20987	0.226327	0.999925	no (non-shrunken)	114.381	7.09568e-07	0.00144269	0.226327	0.999925	no (shrunken)
MAG1_00153_transcription_factor_S	MAG1	MAG1_00153	transcription_factor_S	315	26.9841	20.6349	30.7937	21.5873	52.381	15	15	20	-0.57735	-0.57735	1.1547	16.3678	-0.232919	1.88394	-0.123634	0.901605	0.999925	no (non-shrunken)	16.3678	2.43682e-08	0.00144269	0.901605	0.999925	no (shrunken)
MAG1_00154_archaeosortase_A	MAG1	MAG1_00154	archaeosortase_A	825	18.5455	24.7273	25.2121	31.5152	56.7273	1	9	8	-1.14708	0.688247	0.458832	5.67421	-0.569477	2.80526	-0.203003	0.839133	#NA	no (non-shrunken)	5.67421	-4.57958e-08	0.00144269	0.839133	#NA	no (shrunken)
MAG1_00155_hypothetical_protein	MAG1	MAG1_00155	hypothetical_protein	228	15.7895	19.7368	29.8246	34.6491	64.4737	0	4	6	-1.09109	0.218218	0.872872	3.09912	-1.49263	3.80418	-0.392367	0.694787	#NA	no (non-shrunken)	3.09912	-1.15083e-07	0.00144269	0.694787	#NA	no (shrunken)
MAG1_00156_CDP-alcohol_phosphatidyltransferase_family_protein	MAG1	MAG1_00156	CDP-alcohol_phosphatidyltransferase_family_protein	633	18.6414	24.4866	27.4882	29.3839	56.872	8	10	13	-0.927173	-0.132453	1.05963	10.0771	-0.358562	2.18872	-0.163823	0.869871	#NA	no (non-shrunken)	10.0771	-4.22984e-08	0.00144269	0.869871	#NA	no (shrunken)
MAG1_00157_5-amino-6-(5-phosphoribosylamino)uracil_reductase	MAG1	MAG1_00157	5-amino-6-(5-phosphoribosylamino)uracil_reductase	699	22.8898	18.0258	31.0443	28.0401	59.0844	56	73	59	-0.734718	1.13881	-0.404095	61.8102	0.298347	1.428	0.208927	0.834505	0.999925	no (non-shrunken)	61.8102	1.64385e-07	0.00144269	0.834505	0.999925	no (shrunken)
MAG1_00158_tRNA_pseudouridine(13)_synthase_TruD	MAG1	MAG1_00158	tRNA_pseudouridine(13)_synthase_TruD	1275	20.7059	18.1961	30.5882	30.5098	61.098	15	16	13	0.218218	0.872872	-1.09109	14.5683	0.432928	1.95593	0.22134	0.824827	0.999925	no (non-shrunken)	14.5683	1.55659e-07	0.00144269	0.824827	0.999925	no (shrunken)
MAG1_00159_peptidyl-tRNA_hydrolase	MAG1	MAG1_00159	peptidyl-tRNA_hydrolase	363	23.6915	17.0799	34.1598	25.0689	59.2287	13	19	6	0.0512316	0.973399	-1.02463	12.6761	1.57973	2.07979	0.759562	0.447516	#NA	no (non-shrunken)	12.6761	1.48444e-07	0.00144269	0.447516	0.999925	no (shrunken)
MAG1_00160_cobalt_ECF_transporter_T_component_CbiQ	MAG1	MAG1_00160	cobalt_ECF_transporter_T_component_CbiQ	816	17.402	25.2451	25.2451	32.1078	57.3529	8	12	8	-0.57735	1.1547	-0.57735	9.20387	0.485632	2.27193	0.213753	0.83074	#NA	no (non-shrunken)	9.20387	8.43353e-08	0.00144269	0.83074	#NA	no (shrunken)
MAG1_00161_ATP-binding_cassette_domain-containing_protein	MAG1	MAG1_00161	ATP-binding_cassette_domain-containing_protein	834	20.9832	18.3453	30.2158	30.4556	60.6715	2	13	11	-1.13776	0.739544	0.398216	8.23165	-0.438346	2.4408	-0.179591	0.857473	#NA	no (non-shrunken)	8.23165	-7.66416e-08	0.00144269	0.857473	#NA	no (shrunken)
MAG1_00162_cobalt_transporter	MAG1	MAG1_00162	cobalt_transporter	351	23.0769	19.0883	28.7749	29.0598	57.8348	9	20	11	-0.739544	1.13776	-0.398216	13.0433	0.545304	2.04319	0.266888	0.789555	#NA	no (non-shrunken)	13.0433	1.4188e-07	0.00144269	0.789555	0.999925	no (shrunken)
MAG1_00163_cobalt_transporter_CbiM	MAG1	MAG1_00163	cobalt_transporter_CbiM	639	15.6495	23.0047	30.8294	30.5164	61.3459	5	12	10	-1.1094	0.83205	0.27735	8.70894	-0.0902261	2.32287	-0.0388426	0.969016	#NA	no (non-shrunken)	8.70894	-1.4732e-08	0.00144269	0.969016	#NA	no (shrunken)
MAG1_00164_NAD(P)/FAD-dependent_oxidoreductase	MAG1	MAG1_00164	NAD(P)/FAD-dependent_oxidoreductase	1050	20.1905	18.9524	31.5238	29.3333	60.8571	20	28	28	-1.1547	0.57735	0.57735	24.7915	-0.0557635	1.69207	-0.0329558	0.97371	0.999925	no (non-shrunken)	24.7915	-1.36434e-08	0.00144269	0.97371	0.999925	no (shrunken)
MAG1_00165_hypothetical_protein_GX191_01040	MAG1	MAG1_00165	hypothetical_protein_GX191_01040	225	15.1111	31.5556	25.3333	28	53.3333	53	88	125	-0.990613	-0.0185161	1.00913	85.5054	-0.667681	1.37869	-0.484285	0.628183	0.999925	no (non-shrunken)	85.5054	-3.79686e-07	0.00144269	0.628183	0.999925	no (shrunken)
MAG1_00166_hypothetical_protein_GX191_01045	MAG1	MAG1_00166	hypothetical_protein_GX191_01045	603	19.7347	24.0464	28.0265	28.1924	56.2189	221	395	372	-1.14612	0.694727	0.451396	320.34	-0.1175	1.27124	-0.092429	0.926357	0.999925	no (non-shrunken)	320.34	-1.45606e-07	0.00144269	0.926357	0.999925	no (shrunken)
MAG1_00167_DNA_adenine_methylase	MAG1	MAG1_00167	DNA_adenine_methylase	855	29.2398	25.1462	24.2105	21.4035	45.614	8	13	15	-1.1094	0.27735	0.83205	11.6443	-0.354289	2.09226	-0.169334	0.865534	#NA	no (non-shrunken)	11.6443	-8.22987e-08	0.00144269	0.865534	0.999925	no (shrunken)
MAG1_00168_superoxide_dismutase	MAG1	MAG1_00168	superoxide_dismutase	633	25.5924	17.8515	28.436	28.1201	56.5561	19	43	32	-1.02659	0.971099	0.0554914	30.4435	0.0997386	1.63852	0.0608713	0.951462	0.999925	no (non-shrunken)	30.4435	3.67301e-08	0.00144269	0.951462	0.999925	no (shrunken)
MAG1_00169_hypothetical_protein	MAG1	MAG1_00169	hypothetical_protein	120	13.3333	23.3333	31.6667	31.6667	63.3333	0	0	0	#NA	#NA	#NA	0	#NA	#NA	#NA	#NA	#NA	#NA	0	#NA	#NA	#NA	#NA	#NA
MAG1_00170_FHA_domain-containing_protein	MAG1	MAG1_00170	FHA_domain-containing_protein	804	23.8806	15.796	30.3483	29.9751	60.3234	25	32	26	-0.704361	1.14459	-0.440225	27.3022	0.303162	1.65569	0.183103	0.854717	0.999925	no (non-shrunken)	27.3022	1.28097e-07	0.00144269	0.854717	0.999925	no (shrunken)
MAG1_00171_serine/threonine_protein_kinase	MAG1	MAG1_00171	serine/threonine_protein_kinase	522	17.2414	11.8774	31.9923	38.8889	70.8812	16	33	14	-0.478913	1.14939	-0.670478	20.6865	0.95682	1.7979	0.532188	0.594596	0.999925	no (non-shrunken)	20.6865	2.8246e-07	0.00144269	0.594596	0.999925	no (shrunken)
MAG1_00172_serine/threonine_protein_kinase	MAG1	MAG1_00172	serine/threonine_protein_kinase	705	21.844	15.0355	27.3759	35.7447	63.1206	10	19	14	-0.960988	1.03491	-0.0739221	13.9983	0.203936	1.98733	0.102618	0.918266	0.999925	no (non-shrunken)	13.9983	4.58175e-08	0.00144269	0.918266	0.999925	no (shrunken)
MAG1_00173_SIMPL_domain-containing_protein	MAG1	MAG1_00173	SIMPL_domain-containing_protein	747	24.6319	14.4578	30.3882	30.5221	60.9103	87	100	98	-1.14286	0.714286	0.428571	93.6483	0.107902	1.3577	0.0794743	0.936655	0.999925	no (non-shrunken)	93.6483	5.19888e-08	0.00144269	0.936655	0.999925	no (shrunken)
MAG1_00174_MBL_fold_metallo-hydrolase	MAG1	MAG1_00174	MBL_fold_metallo-hydrolase	663	18.2504	17.9487	32.73	31.0709	63.8009	10	11	16	-0.725866	-0.414781	1.14065	12.04	-0.429957	2.06508	-0.208204	0.83507	#NA	no (non-shrunken)	12.04	-1.04365e-07	0.00144269	0.83507	0.999925	no (shrunken)
MAG1_00175_mechanosensitive_ion_channel_family_protein	MAG1	MAG1_00175	mechanosensitive_ion_channel_family_protein	846	22.3404	20.5674	28.3688	28.7234	57.0922	7	13	12	-1.14065	0.725866	0.414781	10.3689	-0.108502	2.17904	-0.0497933	0.960287	#NA	no (non-shrunken)	10.3689	-1.27946e-08	0.00144269	0.960287	#NA	no (shrunken)
MAG1_00176_DUF432_domain-containing_protein	MAG1	MAG1_00176	DUF432_domain-containing_protein	705	22.5532	23.8298	28.9362	24.6809	53.617	11	20	15	-0.960988	1.03491	-0.0739221	14.9885	0.202462	1.94559	0.104062	0.91712	0.999925	no (non-shrunken)	14.9885	7.13253e-08	0.00144269	0.91712	0.999925	no (shrunken)
MAG1_00177_PAS_domain-containing_protein	MAG1	MAG1_00177	PAS_domain-containing_protein	1443	24.8094	17.5329	28.7595	28.8981	57.6577	9	20	17	-1.1138	0.820694	0.293105	14.8604	-0.0826038	1.95676	-0.0422146	0.966328	0.999925	no (non-shrunken)	14.8604	-1.74823e-08	0.00144269	0.966328	0.999925	no (shrunken)
MAG1_00178_NusA-like_transcription_termination_signal-binding_factor	MAG1	MAG1_00178	NusA-like_transcription_termination_signal-binding_factor	441	27.6644	20.6349	29.4785	22.2222	51.7007	81	89	129	-0.725866	-0.414781	1.14065	97.3099	-0.423966	1.35183	-0.313624	0.753807	0.999925	no (non-shrunken)	97.3099	-2.42869e-07	0.00144269	0.753807	0.999925	no (shrunken)
MAG1_00179_phosphoribosyl-ATP_diphosphatase	MAG1	MAG1_00179	phosphoribosyl-ATP_diphosphatase	294	23.1293	18.0272	28.5714	30.2721	58.8435	205	231	230	-1.15403	0.61096	0.543075	218.902	0.0993686	1.27679	0.0778272	0.937966	0.999925	no (non-shrunken)	218.902	-1.1345e-09	0.00144269	0.937966	0.999925	no (shrunken)
MAG1_00180_bifunctional_nuclease_family_protein	MAG1	MAG1_00180	bifunctional_nuclease_family_protein	447	23.4899	21.2528	29.3065	25.9508	55.2573	60	61	64	-0.800641	-0.320256	1.1209	60.946	0.10041	1.42976	0.0702289	0.944012	0.999925	no (non-shrunken)	60.946	6.08029e-08	0.00144269	0.944012	0.999925	no (shrunken)
MAG1_00181_flippase-like_domain-containing_protein	MAG1	MAG1_00181	flippase-like_domain-containing_protein	1041	16.1383	25.8405	27.9539	30.0672	58.0211	2	5	3	-0.872872	1.09109	-0.218218	3.24482	0.365455	3.39304	0.107707	0.914228	#NA	no (non-shrunken)	3.24482	3.54206e-08	0.00144269	0.914228	#NA	no (shrunken)
MAG1_00182_DUF357_domain-containing_protein	MAG1	MAG1_00182	DUF357_domain-containing_protein	570	15.0877	17.7193	33.5088	33.6842	67.193	5	6	9	-0.800641	-0.320256	1.1209	6.48308	-0.536668	2.55669	-0.209907	0.83374	#NA	no (non-shrunken)	6.48308	-8.50212e-08	0.00144269	0.83374	#NA	no (shrunken)
MAG1_00183_diphthine_synthase	MAG1	MAG1_00183	diphthine_synthase	753	16.9987	20.1859	33.5989	29.2165	62.8154	19	22	24	-1.05963	0.132453	0.927173	21.2902	-0.0520246	1.75476	-0.0296476	0.976348	0.999925	no (non-shrunken)	21.2902	-6.00043e-09	0.00144269	0.976348	0.999925	no (shrunken)
MAG1_00184_ferrous_iron_transport_protein_B	MAG1	MAG1_00184	ferrous_iron_transport_protein_B	1851	16.9638	21.9341	28.7412	32.3609	61.1021	2	8	4	-0.872872	1.09109	-0.218218	4.50917	0.44872	3.00393	0.149378	0.881255	#NA	no (non-shrunken)	4.50917	5.28368e-08	0.00144269	0.881255	#NA	no (shrunken)
MAG1_00185_metal-dependent_transcriptional_regulator	MAG1	MAG1_00185	metal-dependent_transcriptional_regulator	636	18.8679	17.7673	33.3333	30.0314	63.3648	13	11	10	1.09109	-0.218218	-0.872872	11.3235	0.452773	2.12022	0.21355	0.830898	#NA	no (non-shrunken)	11.3235	1.06064e-07	0.00144269	0.830898	0.999925	no (shrunken)
MAG1_00186_PHP_domain-containing_protein	MAG1	MAG1_00186	PHP_domain-containing_protein	1692	18.4397	16.9031	34.7518	29.9054	64.6572	2	2	2	#NA	#NA	#NA	1.98047	0.1819	4.14943	0.0438375	0.965034	#NA	no (non-shrunken)	1.98047	1.23075e-08	0.00144269	0.965034	#NA	no (shrunken)
MAG1_00187_undecaprenyl_diphosphate_synthase_family_protein	MAG1	MAG1_00187	undecaprenyl_diphosphate_synthase_family_protein	591	20.9814	19.9662	31.3029	27.7496	59.0525	27	34	35	-1.14708	0.458832	0.688247	31.4027	-0.0270763	1.60325	-0.0168883	0.986526	0.999925	no (non-shrunken)	31.4027	-1.33722e-08	0.00144269	0.986526	0.999925	no (shrunken)
MAG1_00188_di-trans,poly-cis-decaprenylcistransferase	MAG1	MAG1_00188	di-trans,poly-cis-decaprenylcistransferase	780	20.8974	19.2308	29.2308	30.641	59.8718	28	43	30	-0.695764	1.14596	-0.4502	33.1398	0.40514	1.59271	0.254372	0.799208	0.999925	no (non-shrunken)	33.1398	1.63665e-07	0.00144269	0.799208	0.999925	no (shrunken)
MAG1_00189_radical_SAM_protein	MAG1	MAG1_00189	radical_SAM_protein	951	17.4553	19.7687	33.2282	29.5478	62.776	34	34	36	-0.57735	-0.57735	1.1547	34.2737	0.0997929	1.57584	0.0633268	0.949506	0.999925	no (non-shrunken)	34.2737	3.61204e-08	0.00144269	0.949506	0.999925	no (shrunken)
MAG1_00190_KamA_family_radical_SAM_protein	MAG1	MAG1_00190	KamA_family_radical_SAM_protein	1194	20.1005	20.8543	32.4121	26.6332	59.0452	5	9	6	-0.800641	1.1209	-0.320256	6.53602	0.378305	2.56963	0.147222	0.882957	#NA	no (non-shrunken)	6.53602	4.6527e-08	0.00144269	0.882957	#NA	no (shrunken)
MAG1_00191_hypothetical_protein_GX191_01160	MAG1	MAG1_00191	hypothetical_protein_GX191_01160	375	26.1333	20.8	34.9333	18.1333	53.0667	33	25	58	-0.329183	-0.793912	1.12309	37.6851	-0.804998	1.55335	-0.518234	0.604295	0.999925	no (non-shrunken)	37.6851	-4.17728e-07	0.00144269	0.604295	0.999925	no (shrunken)
MAG1_00192_DUF2073_domain-containing_protein	MAG1	MAG1_00192	DUF2073_domain-containing_protein	372	23.9247	22.043	31.1828	22.8495	54.0323	35	33	33	1.1547	-0.57735	-0.57735	33.4115	0.228083	1.58588	0.143821	0.885642	0.999925	no (non-shrunken)	33.4115	9.16531e-08	0.00144269	0.885642	0.999925	no (shrunken)
MAG1_00193_GTP-binding_protein	MAG1	MAG1_00193	GTP-binding_protein	642	25.2336	19.9377	30.6854	24.1433	54.8287	31	49	55	-1.1209	0.320256	0.800641	43.7347	-0.298466	1.50945	-0.197731	0.843256	0.999925	no (non-shrunken)	43.7347	-1.35077e-07	0.00144269	0.843256	0.999925	no (shrunken)
MAG1_00194_CBS_domain-containing_protein	MAG1	MAG1_00194	CBS_domain-containing_protein	564	24.6454	20.2128	28.3688	26.773	55.1418	105	123	114	-1	1	0	112.469	0.174809	1.33482	0.130961	0.895806	0.999925	no (non-shrunken)	112.469	-4.89922e-07	0.00144269	0.895806	0.999925	no (shrunken)
MAG1_00195_CBS_domain-containing_protein	MAG1	MAG1_00195	CBS_domain-containing_protein	756	22.2222	21.164	27.7778	28.836	56.6138	43	45	73	-0.635943	-0.516704	1.15265	52.3067	-0.550252	1.46016	-0.376844	0.706289	0.999925	no (non-shrunken)	52.3067	-2.75415e-07	0.00144269	0.706289	0.999925	no (shrunken)
MAG1_00196_CBS_domain-containing_protein	MAG1	MAG1_00196	CBS_domain-containing_protein	894	24.7204	19.0157	28.6353	27.6286	56.264	31	41	53	-0.968364	-0.0605228	1.02889	40.565	-0.388818	1.52445	-0.255054	0.798681	0.999925	no (non-shrunken)	40.565	-1.68576e-07	0.00144269	0.798681	0.999925	no (shrunken)
MAG1_00197_CBS_domain-containing_protein	MAG1	MAG1_00197	CBS_domain-containing_protein	840	23.0952	20.4762	30.2381	26.1905	56.4286	44	38	62	-0.320256	-0.800641	1.1209	47.0987	-0.407502	1.4891	-0.273657	0.784348	0.999925	no (non-shrunken)	47.0987	-1.91369e-07	0.00144269	0.784348	0.999925	no (shrunken)
MAG1_00198_CBS_domain-containing_protein	MAG1	MAG1_00198	CBS_domain-containing_protein	783	23.8825	19.0294	27.5862	29.5019	57.0881	31	34	49	-0.725866	-0.414781	1.14065	37.1101	-0.414426	1.54868	-0.267599	0.789008	0.999925	no (non-shrunken)	37.1101	-1.80354e-07	0.00144269	0.789008	0.999925	no (shrunken)
MAG1_00199_DEAD/DEAH_box_helicase	MAG1	MAG1_00199	DEAD/DEAH_box_helicase	3009	19.8405	16.8827	30.2758	33.001	63.2768	6	8	6	-0.57735	1.1547	-0.57735	6.5824	0.39143	2.55694	0.153085	0.878331	#NA	no (non-shrunken)	6.5824	6.38918e-08	0.00144269	0.878331	#NA	no (shrunken)
MAG1_00200_hypothetical_protein_GX191_01205	MAG1	MAG1_00200	hypothetical_protein_GX191_01205	909	20.352	16.7217	35.3135	27.6128	62.9263	9	9	8	0.57735	0.57735	-1.1547	8.60925	0.351997	2.31985	0.151733	0.879398	#NA	no (non-shrunken)	8.60925	4.30785e-08	0.00144269	0.879398	#NA	no (shrunken)
MAG1_00201_deoxyhypusine_synthase	MAG1	MAG1_00201	deoxyhypusine_synthase	969	20.8462	18.5759	29.7214	30.8566	60.5779	10	20	15	-1	1	0	14.6216	0.151139	1.96344	0.0769764	0.938642	0.999925	no (non-shrunken)	14.6216	3.63056e-08	0.00144269	0.938642	0.999925	no (shrunken)
MAG1_00202_tRNA-Ser(gct)	MAG1	MAG1_00202	tRNA-Ser(gct)	86	18.6047	24.4186	27.907	29.0698	56.9767	162	107	141	0.912752	-1.06888	0.156129	136.43	0.13384	1.33465	0.100282	0.920121	0.999925	no (non-shrunken)	136.43	8.7589e-08	0.00144269	0.920121	0.999925	no (shrunken)
MAG1_00203_30S_ribosomal_protein_S13	MAG1	MAG1_00203	30S_ribosomal_protein_S13	450	26.4444	15.5556	28.8889	29.1111	58	43	122	112	-1.14687	0.689674	0.457199	88.7964	-0.305106	1.41483	-0.215649	0.829261	0.999925	no (non-shrunken)	88.7964	-2.38999e-07	0.00144269	0.829261	0.999925	no (shrunken)
MAG1_00204_30S_ribosomal_protein_S4	MAG1	MAG1_00204	30S_ribosomal_protein_S4	549	25.6831	15.3005	29.5082	29.5082	59.0164	11	31	31	-1.1547	0.57735	0.57735	23.3596	-0.424463	1.75141	-0.242355	0.808505	0.999925	no (non-shrunken)	23.3596	-1.46561e-07	0.00144269	0.808505	0.999925	no (shrunken)
MAG1_00205_30S_ribosomal_protein_S11	MAG1	MAG1_00205	30S_ribosomal_protein_S11	390	24.8718	11.5385	31.2821	32.3077	63.5897	16	16	28	-0.57735	-0.57735	1.1547	19.478	-0.625245	1.79457	-0.348409	0.727533	0.999925	no (non-shrunken)	19.478	-2.02447e-07	0.00144269	0.727533	0.999925	no (shrunken)
MAG1_00206_DNA-directed_RNA_polymerase_subunit_D	MAG1	MAG1_00206	DNA-directed_RNA_polymerase_subunit_D	831	23.9471	18.0505	29.9639	28.0385	58.0024	10	32	23	-1.05481	0.934261	0.12055	20.8904	0.00149016	1.81188	0.000822436	0.999344	0.999925	no (non-shrunken)	20.8904	6.85766e-09	0.00144269	0.999344	0.999925	no (shrunken)
MAG1_00207_50S_ribosomal_protein_L18e	MAG1	MAG1_00207	50S_ribosomal_protein_L18e	369	25.7453	14.6341	31.7073	27.9133	59.6206	8	21	19	-1.14286	0.714286	0.428571	15.4198	-0.249542	1.94538	-0.128274	0.897932	0.999925	no (non-shrunken)	15.4198	-6.16544e-08	0.00144269	0.897932	0.999925	no (shrunken)
MAG1_00208_50S_ribosomal_protein_L13	MAG1	MAG1_00208	50S_ribosomal_protein_L13	423	23.6407	16.7849	30.4965	29.078	59.5745	18	22	27	-0.960988	-0.0739221	1.03491	21.8319	-0.260064	1.74265	-0.149234	0.881369	0.999925	no (non-shrunken)	21.8319	-9.7691e-08	0.00144269	0.881369	0.999925	no (shrunken)
MAG1_00209_30S_ribosomal_protein_S9	MAG1	MAG1_00209	30S_ribosomal_protein_S9	402	25.6219	15.1741	29.602	29.602	59.204	8	28	14	-0.844441	1.10427	-0.259828	16.149	0.492296	1.95077	0.25236	0.800763	0.999925	no (non-shrunken)	16.149	1.04396e-07	0.00144269	0.800763	0.999925	no (shrunken)
MAG1_00210_DNA-directed_RNA_polymerase_subunit_N	MAG1	MAG1_00210	DNA-directed_RNA_polymerase_subunit_N	189	24.3386	20.6349	31.746	23.2804	55.0265	140	432	416	-1.15333	0.625397	0.527932	315.806	-0.40835	1.32251	-0.308768	0.757498	0.999925	no (non-shrunken)	315.806	-2.41004e-07	0.00144269	0.757498	0.999925	no (shrunken)
MAG1_00211_tRNA-Pro(cgg)	MAG1	MAG1_00211	tRNA-Pro(cgg)	75	20	21.3333	30.6667	28	58.6667	0	47	72	-1.0851	0.200606	0.88449	36.8689	-1.53047	2.08387	-0.734438	0.462682	0.999925	no (non-shrunken)	36.8689	-3.95656e-07	0.00144269	0.462682	0.999925	no (shrunken)
MAG1_00212_DNA-directed_RNA_polymerase_subunit_K	MAG1	MAG1_00212	DNA-directed_RNA_polymerase_subunit_K	168	30.3571	20.8333	27.9762	20.8333	48.8095	177	150	194	0.150227	-1.06661	0.916387	171.767	-0.0564155	1.30017	-0.0433909	0.96539	0.999925	no (non-shrunken)	171.767	-2.41315e-08	0.00144269	0.96539	0.999925	no (shrunken)
MAG1_00213_phosphopyruvate_hydratase	MAG1	MAG1_00213	phosphopyruvate_hydratase	1188	23.7374	17.5084	30.2189	28.5354	58.7542	20	32	28	-1.09109	0.872872	0.218218	26.0735	0.0536403	1.67661	0.0319932	0.974477	0.999925	no (non-shrunken)	26.0735	2.67794e-08	0.00144269	0.974477	0.999925	no (shrunken)
MAG1_00214_30S_ribosomal_protein_S2	MAG1	MAG1_00214	30S_ribosomal_protein_S2	609	25.6158	17.2414	26.9294	30.2135	57.1429	24	30	36	-1	0	1	29.3229	-0.243208	1.62594	-0.14958	0.881096	0.999925	no (non-shrunken)	29.3229	-1.01982e-07	0.00144269	0.881096	0.999925	no (shrunken)
MAG1_00215_AmmeMemoRadiSam_system_protein_B	MAG1	MAG1_00215	AmmeMemoRadiSam_system_protein_B	789	22.3067	20.7858	30.4183	26.4892	56.9075	37	35	43	-0.320256	-0.800641	1.1209	37.8148	-0.071474	1.54615	-0.0462272	0.963129	0.999925	no (non-shrunken)	37.8148	-2.08702e-08	0.00144269	0.963129	0.999925	no (shrunken)
MAG1_00216_mevalonate_kinase	MAG1	MAG1_00216	mevalonate_kinase	870	23.2184	15.8621	31.4943	29.4253	60.9195	8	20	23	-1.13389	0.377964	0.755929	16.3107	-0.573805	1.91044	-0.300353	0.763908	0.999925	no (non-shrunken)	16.3107	-2.07153e-07	0.00144269	0.763908	0.999925	no (shrunken)
MAG1_00217_isopentenyl_phosphate_kinase_family_protein	MAG1	MAG1_00217	isopentenyl_phosphate_kinase_family_protein	768	18.2292	17.9688	34.5052	29.2969	63.8021	20	12	12	1.1547	-0.57735	-0.57735	14.8179	0.620139	1.96684	0.315298	0.752535	0.999925	no (non-shrunken)	14.8179	1.79889e-07	0.00144269	0.752535	0.999925	no (shrunken)
MAG1_00218_type_2_isopentenyl-diphosphate_Delta-isomerase	MAG1	MAG1_00218	type_2_isopentenyl-diphosphate_Delta-isomerase	1053	22.4122	18.5185	31.7189	27.3504	59.0693	12	11	14	-0.218218	-0.872872	1.09109	12.168	-0.0977471	2.06235	-0.047396	0.962198	#NA	no (non-shrunken)	12.168	9.44877e-09	0.00144269	0.962198	0.999925	no (shrunken)
MAG1_00219_RNase_J_family_beta-CASP_ribonuclease	MAG1	MAG1_00219	RNase_J_family_beta-CASP_ribonuclease	1338	23.4679	19.133	29.148	28.2511	57.3991	18	21	23	-1.05963	0.132453	0.927173	20.3	-0.0631215	1.77646	-0.0355321	0.971656	0.999925	no (non-shrunken)	20.3	-1.66584e-08	0.00144269	0.971656	0.999925	no (shrunken)
MAG1_00220_polyprenyl_synthetase_family_protein	MAG1	MAG1_00220	polyprenyl_synthetase_family_protein	966	21.118	18.323	33.5404	27.0186	60.559	12	11	17	-0.414781	-0.725866	1.14065	13.0766	-0.377882	2.01451	-0.18758	0.851206	#NA	no (non-shrunken)	13.0766	-9.53301e-08	0.00144269	0.851206	0.999925	no (shrunken)
MAG1_00221_glutamate--tRNA_ligase	MAG1	MAG1_00221	glutamate--tRNA_ligase	1686	19.6323	18.3867	33.6299	28.3511	61.981	8	11	12	-1.1209	0.320256	0.800641	10.0948	-0.169377	2.18994	-0.0773432	0.938351	#NA	no (non-shrunken)	10.0948	-1.07128e-08	0.00144269	0.938351	#NA	no (shrunken)
MAG1_00222_hypothetical_protein	MAG1	MAG1_00222	hypothetical_protein	294	22.1088	19.3878	31.6327	26.8707	58.5034	9	5	4	1.13389	-0.377964	-0.755929	6.11584	1.01525	2.66818	0.380502	0.703573	#NA	no (non-shrunken)	6.11584	1.36198e-07	0.00144269	0.703573	#NA	no (shrunken)
MAG1_00223_hypothetical_protein	MAG1	MAG1_00223	hypothetical_protein	582	23.1959	23.3677	26.9759	26.4605	53.4364	6	11	24	-0.82512	-0.286998	1.11212	12.9953	-1.34194	2.02733	-0.661927	0.508018	#NA	no (non-shrunken)	12.9953	-3.65824e-07	0.00144269	0.508018	0.999925	no (shrunken)
MAG1_00224_IS630_family_transposase,_partial	MAG1	MAG1_00224	IS630_family_transposase,_partial	216	24.537	16.6667	32.4074	26.3889	58.7963	63	14	36	1.03222	-0.964314	-0.0679095	38.5032	0.338165	1.66562	0.203027	0.839114	0.999925	no (non-shrunken)	38.5032	1.34281e-07	0.00144269	0.839114	0.999925	no (shrunken)
MAG1_00225_helix-turn-helix_domain-containing_protein,_partial	MAG1	MAG1_00225	helix-turn-helix_domain-containing_protein,_partial	126	21.4286	23.0159	26.1905	29.3651	55.5556	0	0	38	-0.57735	-0.57735	1.1547	11.5084	-7.51135	2.74496	-2.73641	0.00621128	#NA	yes (non-shrunken)	11.5084	-7.94383e-07	0.00144269	0.00621128	0.0853302	yes (shrunken)
MAG1_00226_hypothetical_protein	MAG1	MAG1_00226	hypothetical_protein	1494	25.2343	20.6827	26.573	27.51	54.083	61	64	66	-1.05963	0.132453	0.927173	62.88	0.101445	1.42324	0.0712771	0.943177	0.999925	no (non-shrunken)	62.88	7.05176e-08	0.00144269	0.943177	0.999925	no (shrunken)
MAG1_00227_hypothetical_protein	MAG1	MAG1_00227	hypothetical_protein	942	26.0085	23.4607	26.2208	24.31	50.5308	0	10	4	-0.927173	1.05963	-0.132453	4.41641	0.409261	3.40698	0.120124	0.904385	#NA	no (non-shrunken)	4.41641	1.63271e-07	0.00144269	0.904385	#NA	no (shrunken)
MAG1_00228_hypothetical_protein	MAG1	MAG1_00228	hypothetical_protein	816	25.9804	22.0588	26.9608	25	51.9608	0	8	6	-1.1209	0.800641	0.320256	4.38112	-0.49627	3.37735	-0.146941	0.883179	#NA	no (non-shrunken)	4.38112	-4.57285e-08	0.00144269	0.883179	#NA	no (shrunken)
MAG1_00229_helix-turn-helix_domain-containing_protein,_partial	MAG1	MAG1_00229	helix-turn-helix_domain-containing_protein,_partial	243	30.4527	22.2222	23.4568	23.8683	47.3251	22	27	37	-0.872872	-0.218218	1.09109	27.9305	-0.422052	1.64282	-0.256907	0.797251	0.999925	no (non-shrunken)	27.9305	-1.62235e-07	0.00144269	0.797251	0.999925	no (shrunken)
MAG1_00230_hypothetical_protein	MAG1	MAG1_00230	hypothetical_protein	339	26.8437	17.4041	27.7286	28.0236	55.7522	0	16	2	-0.688247	1.14708	-0.458832	5.7337	2.08585	3.2414	0.643503	0.519898	#NA	no (non-shrunken)	5.7337	1.61818e-07	0.00144269	0.519898	#NA	no (shrunken)
MAG1_00231_hypothetical_protein	MAG1	MAG1_00231	hypothetical_protein	627	29.6651	24.0829	23.6045	22.6475	46.252	3	13	16	-1.12631	0.342792	0.783523	10.1128	-0.87523	2.24785	-0.389363	0.697008	#NA	no (non-shrunken)	10.1128	-2.22919e-07	0.00144269	0.697008	#NA	no (shrunken)
MAG1_00232_tetratricopeptide_repeat_protein	MAG1	MAG1_00232	tetratricopeptide_repeat_protein	666	19.5195	19.3694	34.0841	27.027	61.1111	38	54	57	-1.14218	0.424239	0.717943	48.5111	-0.143533	1.48071	-0.0969351	0.922778	0.999925	no (non-shrunken)	48.5111	-6.19197e-08	0.00144269	0.922778	0.999925	no (shrunken)
MAG1_00233_flavodoxin	MAG1	MAG1_00233	flavodoxin	507	20.1183	16.9625	33.5306	29.3886	62.9191	15	20	14	-0.414781	1.14065	-0.725866	16.1532	0.490824	1.89923	0.258433	0.796073	0.999925	no (non-shrunken)	16.1532	1.39454e-07	0.00144269	0.796073	0.999925	no (shrunken)
MAG1_00234_MBL_fold_metallo-hydrolase	MAG1	MAG1_00234	MBL_fold_metallo-hydrolase	1521	20.7758	18.7377	28.5996	31.8869	60.4865	11	12	13	-1	0	1	11.8188	0.00123681	2.08064	0.000594437	0.999526	#NA	no (non-shrunken)	11.8188	9.38589e-09	0.00144269	0.999526	0.999925	no (shrunken)
MAG1_00235_phosphate_ABC_transporter_substrate-binding_protein	MAG1	MAG1_00235	phosphate_ABC_transporter_substrate-binding_protein	861	20.7898	18.2346	30.0813	30.8943	60.9756	2	7	4	-0.927173	1.05963	-0.132453	4.18867	0.301061	3.07761	0.0978231	0.922073	#NA	no (non-shrunken)	4.18867	1.76992e-07	0.00144269	0.922073	#NA	no (shrunken)
MAG1_00236_formylmethanofuran_dehydrogenase_subunit_B	MAG1	MAG1_00236	formylmethanofuran_dehydrogenase_subunit_B	1776	19.5946	18.8063	30.9685	30.6306	61.5991	2	7	4	-0.927173	1.05963	-0.132453	4.18867	0.301061	3.07761	0.0978231	0.922073	#NA	no (non-shrunken)	4.18867	1.76992e-07	0.00144269	0.922073	#NA	no (shrunken)
MAG1_00237_IS630_family_transposase,_partial	MAG1	MAG1_00237	IS630_family_transposase,_partial	342	24.269	19.0058	29.8246	26.9006	56.7251	6	30	26	-1.14065	0.725866	0.414781	19.6905	-0.411318	1.87867	-0.218941	0.826696	0.999925	no (non-shrunken)	19.6905	-8.06584e-10	0.00144269	0.826696	0.999925	no (shrunken)
MAG1_00238_hypothetical_protein	MAG1	MAG1_00238	hypothetical_protein	246	27.6423	21.5447	23.5772	27.2358	50.813	11	12	6	0.414781	0.725866	-1.14065	9.69881	1.11672	2.24848	0.496657	0.619431	#NA	no (non-shrunken)	9.69881	2.05557e-07	0.00144269	0.619431	#NA	no (shrunken)
MAG1_00239_5S_ribosomal_RNA	MAG1	MAG1_00239	5S_ribosomal_RNA	116	23.2759	18.1034	30.1724	28.4483	58.6207	2261	2024	1601	0.8943	0.18544	-1.07974	1963.08	0.608184	1.22478	0.496567	0.619495	0.999925	no (non-shrunken)	1963.08	4.0722e-07	0.00144269	0.619495	0.999925	no (shrunken)
MAG1_00240_tRNA-Cys(gca)	MAG1	MAG1_00240	tRNA-Cys(gca)	72	18.0556	18.0556	31.9444	31.9444	63.8889	92	151	137	-1.12454	0.789339	0.335199	123.639	-0.0142981	1.33287	-0.0107273	0.991441	0.999925	no (non-shrunken)	123.639	2.61116e-08	0.00144269	0.991441	0.999925	no (shrunken)
MAG1_00241_23S_ribosomal_RNA	MAG1	MAG1_00241	23S_ribosomal_RNA	2907	25.731	20.6054	31.063	22.6006	53.6636	10772	22412	8582	-0.423749	1.1421	-0.718355	13734.2	1.09905	1.24035	0.886082	0.375573	0.999925	no (non-shrunken)	13734.2	1.04353e-07	0.00144269	0.375573	0.999925	no (shrunken)
MAG1_00242_tRNA-Ala(tgc)	MAG1	MAG1_00242	tRNA-Ala(tgc)	74	18.9189	17.5676	33.7838	29.7297	63.5135	138	25	274	-0.0614923	-0.967835	1.02933	141.624	-1.50201	1.48378	-1.01229	0.311398	0.999925	no (non-shrunken)	141.624	-8.55403e-07	0.00144269	0.311398	0.999925	no (shrunken)
MAG1_00243_16S_ribosomal_RNA	MAG1	MAG1_00243	16S_ribosomal_RNA	1466	23.3288	19.7135	32.8104	24.1473	56.9577	64	75	36	0.281811	0.828856	-1.11067	58.4206	1.12381	1.4444	0.778047	0.436542	0.999925	no (non-shrunken)	58.4206	4.99243e-07	0.00144269	0.436542	0.999925	no (shrunken)
MAG1_00244_segregation/condensation_protein_A	MAG1	MAG1_00244	segregation/condensation_protein_A	738	19.3767	20.1897	36.5854	23.8482	60.4336	1	5	8	-1.04407	0.0949158	0.949158	4.39221	-1.2921	3.03689	-0.425467	0.670496	#NA	no (non-shrunken)	4.39221	-1.68965e-07	0.00144269	0.670496	#NA	no (shrunken)
MAG1_00245_chromosome_segregation_protein_SMC	MAG1	MAG1_00245	chromosome_segregation_protein_SMC	3444	21.4576	17.5377	34.5819	26.4228	61.0046	3	5	7	-1	0	1	4.82312	-0.647693	2.86577	-0.226011	0.821193	#NA	no (non-shrunken)	4.82312	-6.39578e-08	0.00144269	0.821193	#NA	no (shrunken)
MAG1_00246_hypothetical_protein_GX191_00580	MAG1	MAG1_00246	hypothetical_protein_GX191_00580	624	25.8013	16.3462	34.6154	23.2372	57.8526	20	35	32	-1.13389	0.755929	0.377964	28.2464	-0.0620772	1.64944	-0.0376353	0.969978	0.999925	no (non-shrunken)	28.2464	-9.32123e-09	0.00144269	0.969978	0.999925	no (shrunken)
MAG1_00247_hypothetical_protein	MAG1	MAG1_00247	hypothetical_protein	264	20.8333	15.9091	32.5758	30.6818	63.2576	33	24	33	0.57735	-1.1547	0.57735	29.7932	-0.0145977	1.6319	-0.00894524	0.992863	0.999925	no (non-shrunken)	29.7932	3.96557e-08	0.00144269	0.992863	0.999925	no (shrunken)
MAG1_00248_serine_hydroxymethyltransferase	MAG1	MAG1_00248	serine_hydroxymethyltransferase	1272	23.5063	16.6667	28.7736	31.0535	59.827	27	32	29	-0.927173	1.05963	-0.132453	28.9445	0.198954	1.63268	0.121857	0.903012	0.999925	no (non-shrunken)	28.9445	1.26842e-07	0.00144269	0.903012	0.999925	no (shrunken)
MAG1_00249_bifunctional_methylenetetrahydrofolate_dehydrogenase/methenyltetrahydrofolate_cyclohydrolase_FolD	MAG1	MAG1_00249	bifunctional_methylenetetrahydrofolate_dehydrogenase/methenyltetrahydrofolate_cyclohydrolase_FolD	852	22.5352	17.0188	30.2817	30.1643	60.446	14	28	26	-1.14459	0.704361	0.440225	21.9845	-0.157146	1.7553	-0.0895262	0.928664	0.999925	no (non-shrunken)	21.9845	-4.79204e-08	0.00144269	0.928664	0.999925	no (shrunken)
MAG1_00250_dihydropteroate_synthase	MAG1	MAG1_00250	dihydropteroate_synthase	816	20.2206	18.0147	31.6176	30.1471	61.7647	23	26	34	-0.820694	-0.293105	1.1138	27.0683	-0.296254	1.65458	-0.179051	0.857897	0.999925	no (non-shrunken)	27.0683	-1.26288e-07	0.00144269	0.857897	0.999925	no (shrunken)
MAG1_00251_coenzyme_F420-0:L-glutamate_ligase	MAG1	MAG1_00251	coenzyme_F420-0:L-glutamate_ligase	807	16.109	17.8439	33.9529	32.0942	66.0471	17	16	16	1.1547	-0.57735	-0.57735	16.2106	0.229338	1.89419	0.121075	0.903632	0.999925	no (non-shrunken)	16.2106	8.52269e-08	0.00144269	0.903632	0.999925	no (shrunken)
MAG1_00252_2-phospho-L-lactate_guanylyltransferase	MAG1	MAG1_00252	2-phospho-L-lactate_guanylyltransferase	648	22.8395	19.5988	27.9321	29.6296	57.5617	1	10	7	-1.09109	0.872872	0.218218	5.69185	-0.24159	2.81457	-0.0858354	0.931597	#NA	no (non-shrunken)	5.69185	-4.16335e-08	0.00144269	0.931597	#NA	no (shrunken)
MAG1_00253_hypothetical_protein	MAG1	MAG1_00253	hypothetical_protein	384	21.3542	20.8333	21.3542	36.4583	57.8125	15	8	6	1.12855	-0.352673	-0.77588	9.88433	1.1485	2.25701	0.508859	0.610851	#NA	no (non-shrunken)	9.88433	2.09231e-07	0.00144269	0.610851	#NA	no (shrunken)
MAG1_00254_hypothetical_protein	MAG1	MAG1_00254	hypothetical_protein	1047	28.2713	21.9675	24.7373	25.0239	49.7612	20	27	22	-0.83205	1.1094	-0.27735	22.6539	0.263442	1.73145	0.152151	0.879068	0.999925	no (non-shrunken)	22.6539	9.84696e-08	0.00144269	0.879068	0.999925	no (shrunken)
MAG1_00255_7,8-didemethyl-8-hydroxy-5-deazariboflavin_synthase_CofG	MAG1	MAG1_00255	7,8-didemethyl-8-hydroxy-5-deazariboflavin_synthase_CofG	990	19.899	18.1818	30.202	31.7172	61.9192	15	30	21	-0.927173	1.05963	-0.132453	21.4781	0.250416	1.76874	0.141579	0.887413	0.999925	no (non-shrunken)	21.4781	8.73108e-08	0.00144269	0.887413	0.999925	no (shrunken)
MAG1_00256_phosphoribosylaminoimidazolesuccinocarboxamide_synthase	MAG1	MAG1_00256	phosphoribosylaminoimidazolesuccinocarboxamide_synthase	732	22.2678	19.3989	30.3279	28.0055	58.3333	22	30	37	-1.02147	0.0444116	0.977054	28.892	-0.341185	1.63216	-0.20904	0.834417	0.999925	no (non-shrunken)	28.892	-1.31303e-07	0.00144269	0.834417	0.999925	no (shrunken)
MAG1_00257_hypothetical_protein	MAG1	MAG1_00257	hypothetical_protein	402	21.1443	19.403	34.0796	25.3731	59.4527	5	9	9	-1.1547	0.57735	0.57735	7.44458	-0.20652	2.44036	-0.084627	0.932558	#NA	no (non-shrunken)	7.44458	-1.25068e-08	0.00144269	0.932558	#NA	no (shrunken)
MAG1_00258_ferredoxin:thioredoxin_reductase	MAG1	MAG1_00258	ferredoxin:thioredoxin_reductase	282	26.5957	17.7305	30.8511	24.8227	55.6738	24	44	50	-1.12631	0.342792	0.783523	38.0498	-0.401948	1.5539	-0.25867	0.79589	0.999925	no (non-shrunken)	38.0498	-1.72923e-07	0.00144269	0.79589	0.999925	no (shrunken)
MAG1_00259_AarF/ABC1/UbiB_kinase_family_protein	MAG1	MAG1_00259	AarF/ABC1/UbiB_kinase_family_protein	2022	18.7933	19.6835	31.1573	30.366	61.5232	2	8	3	-0.725866	1.14065	-0.414781	4.20632	0.863567	3.10492	0.278129	0.780914	#NA	no (non-shrunken)	4.20632	8.78073e-08	0.00144269	0.780914	#NA	no (shrunken)
MAG1_00260_metallophosphoesterase	MAG1	MAG1_00260	metallophosphoesterase	642	23.9875	21.8069	25.0779	29.1277	54.2056	24	57	39	-0.968364	1.02889	-0.0605228	38.8849	0.197828	1.56679	0.126263	0.899524	0.999925	no (non-shrunken)	38.8849	8.86688e-08	0.00144269	0.899524	0.999925	no (shrunken)
MAG1_00261_TIGR04013_family_B12-binding_domain/radical_SAM_domain-containing_protein	MAG1	MAG1_00261	TIGR04013_family_B12-binding_domain/radical_SAM_domain-containing_protein	1110	17.8378	19.1892	29.5495	33.4234	62.973	2	8	6	-1.09109	0.872872	0.218218	5.11488	-0.135886	2.84902	-0.0476958	0.961959	#NA	no (non-shrunken)	5.11488	-1.13233e-07	0.00144269	0.961959	#NA	no (shrunken)
MAG1_00262_excinuclease_ABC_subunit_UvrA	MAG1	MAG1_00262	excinuclease_ABC_subunit_UvrA	2313	20.5793	16.4721	31.1284	31.8201	62.9486	5	8	4	-0.320256	1.1209	-0.800641	5.60982	0.86137	2.73628	0.314796	0.752917	#NA	no (non-shrunken)	5.60982	1.14925e-07	0.00144269	0.752917	#NA	no (shrunken)
MAG1_00263_excinuclease_ABC_subunit_UvrA	MAG1	MAG1_00263	excinuclease_ABC_subunit_UvrA	501	23.3533	17.1657	31.3373	28.1437	59.481	5	9	7	-1	1	0	6.83888	0.15596	2.52208	0.0618378	0.950692	#NA	no (non-shrunken)	6.83888	2.93887e-08	0.00144269	0.950692	#NA	no (shrunken)
MAG1_00264_excinuclease_ABC_subunit_C	MAG1	MAG1_00264	excinuclease_ABC_subunit_C	1554	20.9781	17.3745	31.4028	30.2445	61.6474	5	9	9	-1.1547	0.57735	0.57735	7.44458	-0.20652	2.44036	-0.084627	0.932558	#NA	no (non-shrunken)	7.44458	-1.25068e-08	0.00144269	0.932558	#NA	no (shrunken)
MAG1_00265_excinuclease_ABC_subunit_UvrB	MAG1	MAG1_00265	excinuclease_ABC_subunit_UvrB	1929	22.1358	17.1591	30.3784	30.3266	60.705	5	6	8	-0.872872	-0.218218	1.09109	6.18023	-0.36675	2.60369	-0.140858	0.887982	#NA	no (non-shrunken)	6.18023	-5.32069e-08	0.00144269	0.887982	#NA	no (shrunken)
MAG1_00266_mRNA_surveillance_protein_pelota	MAG1	MAG1_00266	mRNA_surveillance_protein_pelota	1026	19.3957	17.4464	35.0877	28.0702	63.1579	10	10	15	-0.57735	-0.57735	1.1547	11.4166	-0.402917	2.10133	-0.191745	0.847942	#NA	no (non-shrunken)	11.4166	-9.35624e-08	0.00144269	0.847942	0.999925	no (shrunken)
MAG1_00267_fibronectin-binding_domain-containing_protein	MAG1	MAG1_00267	fibronectin-binding_domain-containing_protein	1899	22.3802	16.3244	32.5961	28.6993	61.2954	10	10	11	-0.57735	-0.57735	1.1547	10.2052	0.0445679	2.18367	0.0204096	0.983717	#NA	no (non-shrunken)	10.2052	1.12423e-08	0.00144269	0.983717	#NA	no (shrunken)
MAG1_00268_hypothetical_protein_GX191_09050	MAG1	MAG1_00268	hypothetical_protein_GX191_09050	363	20.9366	21.7631	28.0992	29.2011	57.3003	32	76	60	-1.07763	0.898026	0.179605	54.2694	-0.00880399	1.48397	-0.00593274	0.995266	0.999925	no (non-shrunken)	54.2694	-6.44321e-09	0.00144269	0.995266	0.999925	no (shrunken)
MAG1_00269_ribosome_biogenesis/translation_initiation_ATPase_RLI	MAG1	MAG1_00269	ribosome_biogenesis/translation_initiation_ATPase_RLI	1773	20.8122	19.0637	30.062	30.062	60.1241	7	11	10	-1.1209	0.800641	0.320256	9.1222	0.00973889	2.27114	0.00428811	0.996579	#NA	no (non-shrunken)	9.1222	2.31526e-08	0.00144269	0.996579	#NA	no (shrunken)
MAG1_00270_Virginiamycin_B_lyase	MAG1	MAG1_00270	Virginiamycin_B_lyase	2934	21.4042	21.9836	30.0613	26.5508	56.6121	5	9	12	-1.04407	0.0949158	0.949158	8.35314	-0.621433	2.34049	-0.265514	0.790613	#NA	no (non-shrunken)	8.35314	-1.13879e-07	0.00144269	0.790613	#NA	no (shrunken)
MAG1_00271_chemotaxis_protein_CheD	MAG1	MAG1_00271	chemotaxis_protein_CheD	492	22.7642	19.1057	30.8943	27.2358	58.1301	30	13	23	0.936329	-1.05337	0.117041	22.1385	0.121228	1.78256	0.0680074	0.94578	0.999925	no (non-shrunken)	22.1385	4.58866e-08	0.00144269	0.94578	0.999925	no (shrunken)
MAG1_00272_chemotaxis_protein_CheC	MAG1	MAG1_00272	chemotaxis_protein_CheC	615	23.9024	20.1626	27.6423	28.2927	55.935	34	42	69	-0.78156	-0.34534	1.1269	46.8318	-0.688243	1.48591	-0.463179	0.643236	0.999925	no (non-shrunken)	46.8318	-3.37482e-07	0.00144269	0.643236	0.999925	no (shrunken)
MAG1_00273_chemotaxis_protein_CheA	MAG1	MAG1_00273	chemotaxis_protein_CheA	1893	23.402	18.7533	31.2203	26.6244	57.8447	45	46	56	-0.657596	-0.493197	1.15079	48.2124	-0.118304	1.48016	-0.0799266	0.936296	0.999925	no (non-shrunken)	48.2124	-5.71302e-08	0.00144269	0.936296	0.999925	no (shrunken)
MAG1_00274_chemotaxis-specific_protein-glutamate_methyltransferase_CheB	MAG1	MAG1_00274	chemotaxis-specific_protein-glutamate_methyltransferase_CheB	1035	20.9662	18.4541	30.628	29.9517	60.5797	49	59	79	-0.872872	-0.218218	1.09109	60.8121	-0.375366	1.42831	-0.262805	0.792701	0.999925	no (non-shrunken)	60.8121	-2.45694e-07	0.00144269	0.792701	0.999925	no (shrunken)
MAG1_00275_response_regulator	MAG1	MAG1_00275	response_regulator	363	27.2727	19.2837	28.9256	24.5179	53.4435	78	86	113	-0.78156	-0.34534	1.1269	90.4021	-0.284922	1.36194	-0.209203	0.834289	0.999925	no (non-shrunken)	90.4021	-1.55904e-07	0.00144269	0.834289	0.999925	no (shrunken)
MAG1_00276_hypothetical_protein_GX191_03370	MAG1	MAG1_00276	hypothetical_protein_GX191_03370	822	25.3041	20.5596	27.9805	26.1557	54.1363	3	7	12	-0.960988	-0.0739221	1.03491	6.97838	-1.11674	2.5073	-0.445397	0.656033	#NA	no (non-shrunken)	6.97838	-1.47415e-07	0.00144269	0.656033	#NA	no (shrunken)
MAG1_00277_hypothetical_protein_GX191_03375	MAG1	MAG1_00277	hypothetical_protein_GX191_03375	1002	24.3513	17.6647	29.6407	28.3433	57.984	5	11	11	-1.1547	0.57735	0.57735	8.69129	-0.311652	2.318	-0.134449	0.893048	#NA	no (non-shrunken)	8.69129	-5.66392e-08	0.00144269	0.893048	#NA	no (shrunken)
MAG1_00278_archaellar_assembly_protein_FlaJ	MAG1	MAG1_00278	archaellar_assembly_protein_FlaJ	1605	21.9315	21.3084	27.6636	29.0966	56.7601	4	11	12	-1.14708	0.458832	0.688247	8.62726	-0.538636	2.33461	-0.230718	0.817534	#NA	no (non-shrunken)	8.62726	-1.06534e-07	0.00144269	0.817534	#NA	no (shrunken)
MAG1_00279_type_II/IV_secretion_system_ATPase_subunit	MAG1	MAG1_00279	type_II/IV_secretion_system_ATPase_subunit	1854	24.0022	17.9612	26.4833	31.5534	58.0367	11	20	16	-1.03491	0.960988	0.0739221	15.2913	0.109365	1.93318	0.0565728	0.954886	0.999925	no (non-shrunken)	15.2913	3.49271e-08	0.00144269	0.954886	0.999925	no (shrunken)
MAG1_00280_flagellar_accessory_protein_FlaH	MAG1	MAG1_00280	flagellar_accessory_protein_FlaH	744	24.1935	17.6075	26.3441	31.8548	58.1989	20	28	24	-1	1	0	23.5801	0.166619	1.71422	0.0971977	0.922569	0.999925	no (non-shrunken)	23.5801	6.44462e-08	0.00144269	0.922569	0.999925	no (shrunken)
MAG1_00281_flagellar_protein_FlaF	MAG1	MAG1_00281	flagellar_protein_FlaF	477	22.8512	15.5136	27.673	33.9623	61.6352	38	70	40	-0.632237	1.1529	-0.520666	48.4906	0.586923	1.49519	0.392541	0.694658	0.999925	no (non-shrunken)	48.4906	2.95527e-07	0.00144269	0.694658	0.999925	no (shrunken)
MAG1_00282_flagellin	MAG1	MAG1_00282	flagellin	504	24.0079	19.4444	25.9921	30.5556	56.5476	41	70	63	-1.12339	0.792982	0.330409	56.5569	-0.0255069	1.45364	-0.0175469	0.986	0.999925	no (non-shrunken)	56.5569	-7.67038e-08	0.00144269	0.986	0.999925	no (shrunken)
MAG1_00283_hypothetical_protein_GX191_03405	MAG1	MAG1_00283	hypothetical_protein_GX191_03405	822	24.3309	15.6934	28.9538	31.0219	59.9757	256	353	236	-0.410138	1.13986	-0.729725	278.531	0.534622	1.26654	0.422111	0.672944	0.999925	no (non-shrunken)	278.531	3.36998e-07	0.00144269	0.672944	0.999925	no (shrunken)
MAG1_00284_hypothetical_protein	MAG1	MAG1_00284	hypothetical_protein	90	18.8889	12.2222	37.7778	31.1111	68.8889	40	88	59	-0.923896	1.06179	-0.137895	60.7476	0.263605	1.45607	0.181039	0.856337	0.999925	no (non-shrunken)	60.7476	1.59128e-07	0.00144269	0.856337	0.999925	no (shrunken)
MAG1_00285_flagellin	MAG1	MAG1_00285	flagellin	708	24.435	19.9153	29.5198	26.1299	55.6497	341	687	531	-1.0311	0.965692	0.0654054	506.105	0.102518	1.26416	0.0810953	0.935366	0.999925	no (non-shrunken)	506.105	7.96575e-08	0.00144269	0.935366	0.999925	no (shrunken)
MAG1_00286_flagellin	MAG1	MAG1_00286	flagellin	600	23	22.5	30.8333	23.6667	54.5	533	920	729	-1.00428	0.995666	0.00861302	711.188	0.151435	1.24546	0.12159	0.903224	0.999925	no (non-shrunken)	711.188	5.26782e-08	0.00144269	0.903224	0.999925	no (shrunken)
MAG1_00287_hypothetical_protein_GX191_03425	MAG1	MAG1_00287	hypothetical_protein_GX191_03425	681	22.9075	16.8869	25.1101	35.0954	60.2056	25	56	35	-0.86378	1.09553	-0.231746	37.7199	0.356329	1.57221	0.226642	0.820702	0.999925	no (non-shrunken)	37.7199	1.54452e-07	0.00144269	0.820702	0.999925	no (shrunken)
MAG1_00288_hypothetical_protein	MAG1	MAG1_00288	hypothetical_protein	279	21.147	25.8065	32.6165	20.4301	53.0466	8	37	27	-1.08615	0.882498	0.203653	22.9706	-0.142085	1.80612	-0.0786686	0.937296	0.999925	no (non-shrunken)	22.9706	-7.8469e-08	0.00144269	0.937296	0.999925	no (shrunken)
MAG1_00289_agmatinase	MAG1	MAG1_00289	agmatinase	885	16.1582	17.9661	35.5932	30.2825	65.8757	32	16	35	0.424239	-1.14218	0.717943	27.4681	-0.331433	1.68312	-0.196916	0.843893	0.999925	no (non-shrunken)	27.4681	-1.47342e-07	0.00144269	0.843893	0.999925	no (shrunken)
MAG1_00290_translation_initiation_factor_IF-5A	MAG1	MAG1_00290	translation_initiation_factor_IF-5A	378	26.1905	21.164	29.6296	23.0159	52.6455	80	84	140	-0.635943	-0.516704	1.15265	98.6719	-0.591696	1.35032	-0.43819	0.661248	0.999925	no (non-shrunken)	98.6719	-3.49586e-07	0.00144269	0.661248	0.999925	no (shrunken)
MAG1_00291_hypothetical_protein	MAG1	MAG1_00291	hypothetical_protein	498	23.2932	18.0723	31.1245	27.51	58.6345	128	152	157	-1.13959	0.408531	0.731056	143.225	0.00881524	1.30943	0.0067321	0.994629	0.999925	no (non-shrunken)	143.225	1.98432e-08	0.00144269	0.994629	0.999925	no (shrunken)
MAG1_00292_bifunctional_fructose-bisphosphatase/inositol-phosphate_phosphatase	MAG1	MAG1_00292	bifunctional_fructose-bisphosphatase/inositol-phosphate_phosphatase	780	19.4872	18.9744	33.0769	28.4615	61.5385	13	26	18	-0.914991	1.06749	-0.152499	18.5538	0.266441	1.83745	0.145006	0.884706	0.999925	no (non-shrunken)	18.5538	2.59554e-08	0.00144269	0.884706	0.999925	no (shrunken)
MAG1_00293_NAD(+)_kinase	MAG1	MAG1_00293	NAD(+)_kinase	813	21.1562	18.9422	29.0283	30.8733	59.9016	17	17	20	-0.57735	-0.57735	1.1547	17.7425	-0.0523194	1.84294	-0.0283891	0.977352	0.999925	no (non-shrunken)	17.7425	-1.03935e-08	0.00144269	0.977352	0.999925	no (shrunken)
MAG1_00294_DUF169_domain-containing_protein	MAG1	MAG1_00294	DUF169_domain-containing_protein	717	21.4784	17.4338	29.0098	32.0781	61.0879	29	43	28	-0.516704	1.15265	-0.635943	32.9009	0.526448	1.59511	0.330039	0.741371	0.999925	no (non-shrunken)	32.9009	2.10275e-07	0.00144269	0.741371	0.999925	no (shrunken)
MAG1_00295_amino_acid-binding_protein	MAG1	MAG1_00295	amino_acid-binding_protein	489	24.5399	17.3824	28.4254	29.6524	58.0777	15	35	22	-0.886796	1.08386	-0.197066	23.3835	0.328858	1.74207	0.188774	0.85027	0.999925	no (non-shrunken)	23.3835	1.15351e-07	0.00144269	0.85027	0.999925	no (shrunken)
MAG1_00296_homoserine_dehydrogenase	MAG1	MAG1_00296	homoserine_dehydrogenase	987	20.1621	17.3252	30.5978	31.9149	62.5127	13	16	14	-0.872872	1.09109	-0.218218	14.1374	0.223216	1.97061	0.113273	0.909814	0.999925	no (non-shrunken)	14.1374	6.08336e-08	0.00144269	0.909814	0.999925	no (shrunken)
MAG1_00297_sugar-specific_transcriptional_regulator_TrmB	MAG1	MAG1_00297	sugar-specific_transcriptional_regulator_TrmB	1128	16.1348	17.9965	35.727	30.1418	65.8688	7	9	8	-1	1	0	7.87549	0.170668	2.39022	0.0714028	0.943077	#NA	no (non-shrunken)	7.87549	3.14827e-08	0.00144269	0.943077	#NA	no (shrunken)
MAG1_00298_DUF2284_domain-containing_protein	MAG1	MAG1_00298	DUF2284_domain-containing_protein	648	22.0679	19.9074	27.9321	30.0926	58.0247	134	181	178	-1.15282	0.633419	0.519404	161.08	-0.00853072	1.30095	-0.00655729	0.994768	0.999925	no (non-shrunken)	161.08	-8.80203e-08	0.00144269	0.994768	0.999925	no (shrunken)
MAG1_00299_hypothetical_protein	MAG1	MAG1_00299	hypothetical_protein	546	25.8242	24.359	27.2894	22.5275	49.8168	36	59	45	-0.920316	1.06411	-0.143799	45.7456	0.237249	1.50156	0.158002	0.874456	0.999925	no (non-shrunken)	45.7456	1.71989e-07	0.00144269	0.874456	0.999925	no (shrunken)
MAG1_00300_hypothetical_protein	MAG1	MAG1_00300	hypothetical_protein	231	27.7056	20.3463	21.2121	30.7359	51.9481	0	0	3	-0.57735	-0.57735	1.1547	0.90856	-3.8483	5.83031	-0.66005	0.509221	#NA	no (non-shrunken)	0.90856	-1.29621e-07	0.00144269	0.509221	#NA	no (shrunken)
MAG1_00301_DUF126_domain-containing_protein	MAG1	MAG1_00301	DUF126_domain-containing_protein	372	18.5484	21.5054	31.9892	27.957	59.9462	28	37	44	-1.03896	0.0831172	0.955847	35.4567	-0.267832	1.56386	-0.171263	0.864017	0.999925	no (non-shrunken)	35.4567	-1.44465e-07	0.00144269	0.864017	0.999925	no (shrunken)
MAG1_00302_proteasome-activating_nucleotidase	MAG1	MAG1_00302	proteasome-activating_nucleotidase	1173	24.8082	17.5618	30.2643	27.3657	57.63	62	68	70	-1.1209	0.320256	0.800641	65.7403	0.0710323	1.41435	0.0502225	0.959945	0.999925	no (non-shrunken)	65.7403	3.68118e-08	0.00144269	0.959945	0.999925	no (shrunken)
MAG1_00303_hypothetical_protein_GX191_04140	MAG1	MAG1_00303	hypothetical_protein_GX191_04140	441	19.9546	20.8617	28.3447	30.839	59.1837	2	7	13	-0.968364	-0.0605228	1.02889	6.91436	-1.3979	2.54238	-0.54984	0.582429	#NA	no (non-shrunken)	6.91436	-2.41732e-07	0.00144269	0.582429	#NA	no (shrunken)
MAG1_00304_U32_family_peptidase	MAG1	MAG1_00304	U32_family_peptidase	2526	15.677	17.6168	35.7086	30.9976	66.7063	4	5	3	0	1	-1	3.97858	0.756911	3.12322	0.24235	0.808509	#NA	no (non-shrunken)	3.97858	7.64609e-08	0.00144269	0.808509	#NA	no (shrunken)
MAG1_00305_NAD(P)-binding_domain-containing_protein	MAG1	MAG1_00305	NAD(P)-binding_domain-containing_protein	816	17.6471	19.3627	35.2941	27.6961	62.9902	3	3	5	-0.57735	-0.57735	1.1547	3.57641	-0.555096	3.22397	-0.172178	0.863298	#NA	no (non-shrunken)	3.57641	1.21153e-07	0.00144269	0.863298	#NA	no (shrunken)
MAG1_00306_type_I_3-dehydroquinate_dehydratase	MAG1	MAG1_00306	type_I_3-dehydroquinate_dehydratase	630	20.7937	18.8889	29.5238	30.7937	60.3175	4	23	12	-0.943456	1.04828	-0.104829	12.4733	0.285677	2.14255	0.133335	0.893929	#NA	no (non-shrunken)	12.4733	6.2044e-08	0.00144269	0.893929	0.999925	no (shrunken)
MAG1_00307_chorismate_synthase	MAG1	MAG1_00307	chorismate_synthase	1002	17.2655	15.2695	38.4232	29.0419	67.4651	11	22	10	-0.500626	1.15144	-0.650814	14.1152	0.873451	1.99737	0.4373	0.661894	0.999925	no (non-shrunken)	14.1152	1.77644e-07	0.00144269	0.661894	0.999925	no (shrunken)
MAG1_00308_shikimate_dehydrogenase	MAG1	MAG1_00308	shikimate_dehydrogenase	303	17.1617	16.1716	37.6238	29.0429	66.6667	9	38	14	-0.731056	1.13959	-0.408531	19.7209	0.870609	1.87534	0.46424	0.642476	0.999925	no (non-shrunken)	19.7209	2.34253e-07	0.00144269	0.642476	0.999925	no (shrunken)
MAG1_00309_shikimate_dehydrogenase	MAG1	MAG1_00309	shikimate_dehydrogenase	1119	15.4602	18.2306	35.6568	30.6524	66.3092	6	21	14	-1.02147	0.977054	0.0444116	13.1717	0.077688	2.06112	0.0376922	0.969933	#NA	no (non-shrunken)	13.1717	2.43166e-08	0.00144269	0.969933	0.999925	no (shrunken)
MAG1_00310_3-phosphoshikimate_1-carboxyvinyltransferase	MAG1	MAG1_00310	3-phosphoshikimate_1-carboxyvinyltransferase	1269	15.8392	17.2577	35.3034	31.5997	66.9031	8	27	12	-0.765392	1.13145	-0.366057	15.2228	0.675265	1.98329	0.340477	0.733498	0.999925	no (non-shrunken)	15.2228	1.66843e-07	0.00144269	0.733498	0.999925	no (shrunken)
MAG1_00311_ACT_domain-containing_protein	MAG1	MAG1_00311	ACT_domain-containing_protein	795	20.1258	17.3585	32.7044	29.8113	62.5157	6	38	13	-0.77277	1.12943	-0.356663	18.3174	0.871573	1.95269	0.446344	0.655349	0.999925	no (non-shrunken)	18.3174	2.23799e-07	0.00144269	0.655349	0.999925	no (shrunken)
MAG1_00312_prephenate_dehydrogenase/arogenate_dehydrogenase_family_protein	MAG1	MAG1_00312	prephenate_dehydrogenase/arogenate_dehydrogenase_family_protein	825	17.697	17.5758	32.6061	32.1212	64.7273	13	29	20	-0.955847	1.03896	-0.0831172	20.121	0.216786	1.80405	0.120166	0.904352	0.999925	no (non-shrunken)	20.121	7.43905e-08	0.00144269	0.904352	0.999925	no (shrunken)
MAG1_00313_3-dehydroquinate_synthase_II	MAG1	MAG1_00313	3-dehydroquinate_synthase_II	987	17.5279	16.7173	35.9676	29.7872	65.7548	13	45	15	-0.632237	1.1529	-0.520666	23.7347	1.08061	1.7793	0.607324	0.543636	0.999925	no (non-shrunken)	23.7347	3.57569e-07	0.00144269	0.543636	0.999925	no (shrunken)
MAG1_00314_class_I_fructose-bisphosphate_aldolase_family_protein	MAG1	MAG1_00314	class_I_fructose-bisphosphate_aldolase_family_protein	786	21.1196	15.9033	34.4784	28.4987	62.9771	18	45	21	-0.675737	1.14875	-0.473016	27.3863	0.72643	1.68957	0.429949	0.667232	0.999925	no (non-shrunken)	27.3863	2.49606e-07	0.00144269	0.667232	0.999925	no (shrunken)
MAG1_00315_class_I_fructose-bisphosphate_aldolase_family_protein	MAG1	MAG1_00315	class_I_fructose-bisphosphate_aldolase_family_protein	792	20.8333	18.8131	33.8384	26.5152	60.3535	13	59	25	-0.810258	1.1176	-0.307339	31.2503	0.646827	1.69944	0.380613	0.703491	0.999925	no (non-shrunken)	31.2503	2.44928e-07	0.00144269	0.703491	0.999925	no (shrunken)
MAG1_00316_TIGR00270_family_protein	MAG1	MAG1_00316	TIGR00270_family_protein	513	29.0448	18.3236	28.2651	24.3665	52.6316	112	178	137	-0.910319	1.07038	-0.160056	139.631	0.242247	1.31968	0.183565	0.854355	0.999925	no (non-shrunken)	139.631	1.51477e-07	0.00144269	0.854355	0.999925	no (shrunken)
MAG1_00317_proteasome-activating_nucleotidase	MAG1	MAG1_00317	proteasome-activating_nucleotidase	1239	23.7288	17.9177	29.7014	28.6521	58.3535	187	227	211	-1.05963	0.927173	0.132453	205.262	0.145476	1.28122	0.113545	0.909599	0.999925	no (non-shrunken)	205.262	1.28422e-07	0.00144269	0.909599	0.999925	no (shrunken)
MAG1_00318_triose-phosphate_isomerase	MAG1	MAG1_00318	triose-phosphate_isomerase	675	20	16.8889	30.963	32.1481	63.1111	14	23	25	-1.13776	0.398216	0.739544	20.0792	-0.274853	1.78678	-0.153826	0.877747	0.999925	no (non-shrunken)	20.0792	-8.48446e-08	0.00144269	0.877747	0.999925	no (shrunken)
MAG1_00319_CBS_domain-containing_protein	MAG1	MAG1_00319	CBS_domain-containing_protein	624	23.5577	19.5513	31.25	25.641	56.891	17	25	21	-1	1	0	20.6094	0.164415	1.77445	0.0926571	0.926176	0.999925	no (non-shrunken)	20.6094	1.04315e-07	0.00144269	0.926176	0.999925	no (shrunken)
MAG1_00320_RNaseP_arch	MAG1	MAG1_00320	RNaseP_arch	347	25.9366	15.2738	32.2767	26.513	58.7896	24515	22992	20913	0.944803	0.1025	-1.0473	22696.6	0.36936	1.21626	0.303684	0.761369	0.999925	no (non-shrunken)	22696.6	2.41958e-06	0.00144269	0.761369	0.999925	no (shrunken)
MAG1_00321_hypothetical_protein	MAG1	MAG1_00321	hypothetical_protein	276	29.7101	19.5652	22.4638	28.2609	50.7246	0	13	2	-0.714286	1.14286	-0.428571	4.77221	1.78668	3.41467	0.523236	0.60081	#NA	no (non-shrunken)	4.77221	1.30744e-07	0.00144269	0.60081	#NA	no (shrunken)
MAG1_00322_TIGR00296_family_protein	MAG1	MAG1_00322	TIGR00296_family_protein	549	20.4007	19.3078	32.0583	28.2332	60.2914	23	28	27	-1.13389	0.755929	0.377964	25.5893	0.0905912	1.67847	0.0539724	0.956957	0.999925	no (non-shrunken)	25.5893	9.17734e-08	0.00144269	0.956957	0.999925	no (shrunken)
MAG1_00323_tRNA_guanosine(15)_transglycosylase_TgtA	MAG1	MAG1_00323	tRNA_guanosine(15)_transglycosylase_TgtA	1455	18.3505	18.7629	30.9966	31.89	62.8866	7	14	16	-1.12855	0.352673	0.77588	11.9008	-0.45618	2.08498	-0.218793	0.826811	#NA	no (non-shrunken)	11.9008	-1.23059e-07	0.00144269	0.826811	0.999925	no (shrunken)
MAG1_00324_DUF5591_domain-containing_protein	MAG1	MAG1_00324	DUF5591_domain-containing_protein	1641	17.794	17.0018	34.2474	30.9567	65.2041	6	10	8	-1	1	0	7.82911	0.159199	2.39979	0.0663388	0.947108	#NA	no (non-shrunken)	7.82911	2.99657e-08	0.00144269	0.947108	#NA	no (shrunken)
MAG1_00325_YbjQ_family_protein	MAG1	MAG1_00325	YbjQ_family_protein	324	22.5309	15.7407	33.642	28.0864	61.7284	219	153	207	0.739544	-1.13776	0.398216	192.074	0.0451082	1.30264	0.0346283	0.972376	0.999925	no (non-shrunken)	192.074	3.87276e-08	0.00144269	0.972376	0.999925	no (shrunken)
MAG1_00326_hypothetical_protein	MAG1	MAG1_00326	hypothetical_protein	276	20.2899	21.3768	30.0725	28.2609	58.3333	139	81	143	0.518751	-1.15278	0.63403	120.265	-0.171054	1.35663	-0.126088	0.899663	0.999925	no (non-shrunken)	120.265	-8.96391e-08	0.00144269	0.899663	0.999925	no (shrunken)
MAG1_00327_sulfide/dihydroorotate_dehydrogenase-like_FAD/NAD-binding_protein	MAG1	MAG1_00327	sulfide/dihydroorotate_dehydrogenase-like_FAD/NAD-binding_protein	861	21.3705	18.1185	32.7526	27.7584	60.511	19	26	19	-0.57735	1.1547	-0.57735	21.058	0.411591	1.76573	0.2331	0.815684	0.999925	no (non-shrunken)	21.058	1.33879e-07	0.00144269	0.815684	0.999925	no (shrunken)
MAG1_00328_NADPH-dependent_glutamate_synthase	MAG1	MAG1_00328	NADPH-dependent_glutamate_synthase	1395	17.9928	16.7742	34.9821	30.2509	65.233	11	14	14	-1.1547	0.57735	0.57735	12.7626	0.00758493	2.03119	0.00373423	0.99702	#NA	no (non-shrunken)	12.7626	7.3417e-09	0.00144269	0.99702	0.999925	no (shrunken)
MAG1_00329_hypothetical_protein_GX191_09945	MAG1	MAG1_00329	hypothetical_protein_GX191_09945	525	23.2381	18.2857	31.4286	27.0476	58.4762	1	21	15	-1.10427	0.844441	0.259828	11.6402	-0.35143	2.3132	-0.151924	0.879247	#NA	no (non-shrunken)	11.6402	-8.698e-08	0.00144269	0.879247	0.999925	no (shrunken)
MAG1_00330_metal_ABC_transporter_permease	MAG1	MAG1_00330	metal_ABC_transporter_permease	810	13.3333	23.4568	31.8519	31.358	63.2099	0	3	2	-1.09109	0.872872	0.218218	1.56721	-0.325015	5.05207	-0.0643329	0.948705	#NA	no (non-shrunken)	1.56721	-1.27868e-08	0.00144269	0.948705	#NA	no (shrunken)
MAG1_00331_ABC_transporter_ATP-binding_protein	MAG1	MAG1_00331	ABC_transporter_ATP-binding_protein	768	18.099	17.8385	31.1198	32.9427	64.0625	12	13	6	0.440225	0.704361	-1.14459	10.3862	1.23734	2.20217	0.561874	0.574202	#NA	no (non-shrunken)	10.3862	2.32583e-07	0.00144269	0.574202	#NA	no (shrunken)
MAG1_00332_zinc_ABC_transporter_solute-binding_protein	MAG1	MAG1_00332	zinc_ABC_transporter_solute-binding_protein	906	21.6336	18.543	31.8985	27.9249	59.8234	16	12	7	0.960988	0.0739221	-1.03491	11.8361	1.19529	2.11398	0.565423	0.571786	#NA	no (non-shrunken)	11.8361	1.96874e-07	0.00144269	0.571786	0.999925	no (shrunken)
MAG1_00333_metal-dependent_transcriptional_regulator	MAG1	MAG1_00333	metal-dependent_transcriptional_regulator	438	21.4612	18.4932	29.9087	30.137	60.0457	46	18	16	1.15265	-0.516704	-0.635943	27.4912	1.2229	1.72136	0.710427	0.477439	0.999925	no (non-shrunken)	27.4912	3.24842e-07	0.00144269	0.477439	0.999925	no (shrunken)
MAG1_00334_MiaB/RimO_family_radical_SAM_methylthiotransferase	MAG1	MAG1_00334	MiaB/RimO_family_radical_SAM_methylthiotransferase	1029	18.5617	19.7279	31.1953	30.5151	61.7104	5	9	6	-0.800641	1.1209	-0.320256	6.53602	0.378305	2.56963	0.147222	0.882957	#NA	no (non-shrunken)	6.53602	4.6527e-08	0.00144269	0.882957	#NA	no (shrunken)
MAG1_00335_hypothetical_protein	MAG1	MAG1_00335	hypothetical_protein	543	26.7035	25.5985	29.6501	18.0479	47.698	0	0	0	#NA	#NA	#NA	0	#NA	#NA	#NA	#NA	#NA	#NA	0	#NA	#NA	#NA	#NA	#NA
MAG1_00336_hypothetical_protein	MAG1	MAG1_00336	hypothetical_protein	1056	29.072	25.0947	21.4962	24.3371	45.8333	10	22	23	-1.15194	0.506853	0.645086	17.6854	-0.376285	1.86132	-0.20216	0.839791	0.999925	no (non-shrunken)	17.6854	-1.19176e-07	0.00144269	0.839791	0.999925	no (shrunken)
MAG1_00337_aspartate_dehydrogenase	MAG1	MAG1_00337	aspartate_dehydrogenase	759	23.0567	22.0026	29.9078	25.0329	54.9407	27	27	37	-0.57735	-0.57735	1.1547	29.7649	-0.272354	1.62109	-0.168007	0.866578	0.999925	no (non-shrunken)	29.7649	-1.23518e-07	0.00144269	0.866578	0.999925	no (shrunken)
MAG1_00338_quinolinate_synthase_NadA	MAG1	MAG1_00338	quinolinate_synthase_NadA	894	21.1409	18.6801	31.4318	28.7472	60.179	23	23	40	-0.57735	-0.57735	1.1547	27.9239	-0.616191	1.64328	-0.374976	0.707678	0.999925	no (non-shrunken)	27.9239	-2.44378e-07	0.00144269	0.707678	0.999925	no (shrunken)
MAG1_00339_carboxylating_nicotinate-nucleotide_diphosphorylase	MAG1	MAG1_00339	carboxylating_nicotinate-nucleotide_diphosphorylase	855	17.6608	18.1287	35.3216	28.8889	64.2105	14	13	16	-0.218218	-0.872872	1.09109	14.1485	-0.0596126	1.96863	-0.0302813	0.975843	0.999925	no (non-shrunken)	14.1485	-1.76278e-08	0.00144269	0.975843	0.999925	no (shrunken)
MAG1_00340_hypothetical_protein_GX191_06700	MAG1	MAG1_00340	hypothetical_protein_GX191_06700	420	21.4286	20.7143	30.9524	26.9048	57.8571	83	86	126	-0.638704	-0.51374	1.15244	96.1736	-0.395728	1.35395	-0.292276	0.770076	0.999925	no (non-shrunken)	96.1736	-2.97464e-07	0.00144269	0.770076	0.999925	no (shrunken)
MAG1_00341_HEAT_repeat_domain-containing_protein	MAG1	MAG1_00341	HEAT_repeat_domain-containing_protein	666	22.8228	16.3664	35.8859	24.9249	60.8108	13	15	19	-0.872872	-0.218218	1.09109	15.3312	-0.265019	1.91891	-0.138109	0.890155	0.999925	no (non-shrunken)	15.3312	-7.27508e-08	0.00144269	0.890155	0.999925	no (shrunken)
MAG1_00342_aldolase	MAG1	MAG1_00342	aldolase	600	19	20.3333	32	28.6667	60.6667	5	9	12	-1.04407	0.0949158	0.949158	8.35314	-0.621433	2.34049	-0.265514	0.790613	#NA	no (non-shrunken)	8.35314	-1.13879e-07	0.00144269	0.790613	#NA	no (shrunken)
MAG1_00343_S-layer_glycoprotein_N-glycosyltransferase_AglJ	MAG1	MAG1_00343	S-layer_glycoprotein_N-glycosyltransferase_AglJ	927	23.0852	21.1435	27.0766	28.6947	55.7713	22	27	30	-1.07222	0.164957	0.907265	25.8105	-0.119495	1.67385	-0.0713893	0.943088	0.999925	no (non-shrunken)	25.8105	-5.63593e-08	0.00144269	0.943088	0.999925	no (shrunken)
MAG1_00344_DUF99_family_protein	MAG1	MAG1_00344	DUF99_family_protein	573	20.0698	17.452	30.8901	31.5881	62.4782	11	24	15	-0.851065	1.10138	-0.250313	16.2705	0.369798	1.9109	0.19352	0.846552	0.999925	no (non-shrunken)	16.2705	1.10739e-07	0.00144269	0.846552	0.999925	no (shrunken)
MAG1_00345_universal_stress_protein	MAG1	MAG1_00345	universal_stress_protein	516	18.7984	18.9922	31.0078	31.2016	62.2093	12	40	39	-1.15413	0.60854	0.545588	29.0339	-0.453791	1.68423	-0.269436	0.787594	0.999925	no (non-shrunken)	29.0339	-1.67391e-07	0.00144269	0.787594	0.999925	no (shrunken)
MAG1_00346_type_IV_pilin	MAG1	MAG1_00346	type_IV_pilin	474	23.4177	20.8861	26.3713	29.3249	55.6962	47	99	121	-1.10526	0.263158	0.842105	85.6181	-0.580988	1.39313	-0.417038	0.67665	0.999925	no (non-shrunken)	85.6181	-3.15546e-07	0.00144269	0.67665	0.999925	no (shrunken)
MAG1_00347_hypothetical_protein	MAG1	MAG1_00347	hypothetical_protein	723	21.9917	19.0871	30.982	27.9391	58.9212	318	477	442	-1.12909	0.774003	0.355084	403.408	0.00987169	1.2534	0.00787591	0.993716	0.999925	no (non-shrunken)	403.408	2.2024e-08	0.00144269	0.993716	0.999925	no (shrunken)
MAG1_00348_hypothetical_protein_GX191_06660	MAG1	MAG1_00348	hypothetical_protein_GX191_06660	288	23.9583	15.2778	34.0278	26.7361	60.7639	0	13	10	-1.12631	0.783523	0.342792	7.19503	-0.533837	2.87682	-0.185565	0.852786	#NA	no (non-shrunken)	7.19503	-7.0942e-08	0.00144269	0.852786	#NA	no (shrunken)
MAG1_00349_radical_SAM_protein	MAG1	MAG1_00349	radical_SAM_protein	1491	23.6754	19.7183	29.5104	27.0959	56.6063	42	41	41	1.1547	-0.57735	-0.57735	40.9665	0.200907	1.52419	0.131812	0.895133	0.999925	no (non-shrunken)	40.9665	6.15763e-08	0.00144269	0.895133	0.999925	no (shrunken)
MAG1_00350_CDP-2,3-bis-(O-geranylgeranyl)-sn-glycerol_synthase	MAG1	MAG1_00350	CDP-2,3-bis-(O-geranylgeranyl)-sn-glycerol_synthase	501	20.3593	23.5529	27.3453	28.7425	56.0878	6	13	13	-1.1547	0.57735	0.57735	10.3049	-0.304246	2.18846	-0.139023	0.889432	#NA	no (non-shrunken)	10.3049	-6.34104e-08	0.00144269	0.889432	#NA	no (shrunken)
MAG1_00351_orotate_phosphoribosyltransferase	MAG1	MAG1_00351	orotate_phosphoribosyltransferase	513	20.2729	17.7388	36.0624	25.9259	61.9883	11	17	11	-0.57735	1.1547	-0.57735	12.8156	0.510204	2.03952	0.250159	0.802464	#NA	no (non-shrunken)	12.8156	1.90221e-07	0.00144269	0.802464	0.999925	no (shrunken)
MAG1_00352_phosphoribosylamine--glycine_ligase	MAG1	MAG1_00352	phosphoribosylamine--glycine_ligase	1335	21.7978	18.3521	31.6105	28.2397	59.8502	20	20	23	-0.57735	-0.57735	1.1547	20.7132	-0.0194617	1.76832	-0.0110057	0.991219	0.999925	no (non-shrunken)	20.7132	2.37624e-09	0.00144269	0.991219	0.999925	no (shrunken)
MAG1_00353_hypothetical_protein	MAG1	MAG1_00353	hypothetical_protein	459	22.0044	17.8649	28.7582	31.3725	60.1307	14	26	37	-1.01417	0.0289764	0.985197	24.6749	-0.73328	1.70188	-0.430866	0.666566	0.999925	no (non-shrunken)	24.6749	-2.69594e-07	0.00144269	0.666566	0.999925	no (shrunken)
MAG1_00354_hypothetical_protein_GX191_06665	MAG1	MAG1_00354	hypothetical_protein_GX191_06665	576	25.5208	18.75	31.7708	23.9583	55.7292	17	21	17	-0.57735	1.1547	-0.57735	18.116	0.332861	1.83573	0.181324	0.856114	0.999925	no (non-shrunken)	18.116	1.06669e-07	0.00144269	0.856114	0.999925	no (shrunken)
MAG1_00355_ornithine_carbamoyltransferase	MAG1	MAG1_00355	ornithine_carbamoyltransferase	930	22.3656	19.8925	28.8172	28.9247	57.7419	6	15	21	-1.05963	0.132453	0.927173	13.3687	-0.857197	2.02323	-0.423678	0.671801	0.999925	no (non-shrunken)	13.3687	-2.17628e-07	0.00144269	0.671801	0.999925	no (shrunken)
MAG1_00356_hypothetical_protein	MAG1	MAG1_00356	hypothetical_protein	498	29.5181	17.6707	28.9157	23.8956	52.8112	5	2	6	0.320256	-1.1209	0.800641	4.29252	-0.558316	3.02829	-0.184367	0.853726	#NA	no (non-shrunken)	4.29252	-6.21622e-08	0.00144269	0.853726	#NA	no (shrunken)
MAG1_00357_hypothetical_protein	MAG1	MAG1_00357	hypothetical_protein	183	20.2186	26.2295	28.4153	25.1366	53.5519	0	0	5	-0.57735	-0.57735	1.1547	1.51427	-4.58524	5.60313	-0.818335	0.413166	#NA	no (non-shrunken)	1.51427	-1.45421e-07	0.00144269	0.413166	#NA	no (shrunken)
MAG1_00358_hypothetical_protein	MAG1	MAG1_00358	hypothetical_protein	261	19.9234	26.8199	27.5862	25.6705	53.2567	0	8	2	-0.800641	1.1209	-0.320256	3.16971	1.08723	3.88849	0.279603	0.779782	#NA	no (non-shrunken)	3.16971	5.78183e-08	0.00144269	0.779782	#NA	no (shrunken)
MAG1_00359_hypothetical_protein_GX191_04680	MAG1	MAG1_00359	hypothetical_protein_GX191_04680	240	24.5833	24.5833	33.3333	17.5	50.8333	161	198	285	-0.843047	-0.261816	1.10486	208.84	-0.49451	1.27973	-0.386418	0.699187	0.999925	no (non-shrunken)	208.84	-2.50158e-07	0.00144269	0.699187	0.999925	no (shrunken)
MAG1_00360_methanogenesis_marker_14_protein	MAG1	MAG1_00360	methanogenesis_marker_14_protein	1497	21.0421	19.9065	31.2625	27.7889	59.0514	45	53	56	-1.1138	0.293105	0.820694	50.4559	-0.0180748	1.46905	-0.0123037	0.990183	0.999925	no (non-shrunken)	50.4559	-2.61743e-08	0.00144269	0.990183	0.999925	no (shrunken)
MAG1_00361_pyridoxamine_5'-phosphate_oxidase_family_protein	MAG1	MAG1_00361	pyridoxamine_5'-phosphate_oxidase_family_protein	114	31.5789	16.6667	25.4386	26.3158	51.7544	0	16	14	-1.14708	0.688247	0.458832	9.36795	-0.720036	2.66677	-0.270003	0.787158	#NA	no (non-shrunken)	9.36795	-9.52938e-08	0.00144269	0.787158	#NA	no (shrunken)
MAG1_00362_hypothetical_protein	MAG1	MAG1_00362	hypothetical_protein	1197	27.9866	21.721	25.4804	24.812	50.2924	67	61	72	0.0605228	-1.02889	0.968364	65.937	0.0168601	1.41685	0.0118997	0.990506	0.999925	no (non-shrunken)	65.937	1.90284e-08	0.00144269	0.990506	0.999925	no (shrunken)
MAG1_00363_hypothetical_protein	MAG1	MAG1_00363	hypothetical_protein	105	37.1429	16.1905	25.7143	20.9524	46.6667	0	37	0	-0.57735	1.1547	-0.57735	11.8585	6.73615	3.37377	1.99663	0.0458658	#NA	yes (non-shrunken)	11.8585	3.01132e-07	0.00144269	0.0458658	0.300991	yes (shrunken)
MAG1_00364_argininosuccinate_synthase	MAG1	MAG1_00364	argininosuccinate_synthase	1188	22.9798	19.1919	30.7239	27.1044	57.8283	33	51	46	-1.11212	0.82512	0.286998	42.3838	0.0307146	1.51798	0.0202339	0.983857	0.999925	no (non-shrunken)	42.3838	3.52577e-09	0.00144269	0.983857	0.999925	no (shrunken)
MAG1_00365_hypothetical_protein	MAG1	MAG1_00365	hypothetical_protein	273	20.5128	17.5824	34.7985	27.1062	61.9048	8	18	6	-0.414781	1.14065	-0.725866	10.5212	1.26169	2.21088	0.570675	0.56822	#NA	no (non-shrunken)	10.5212	2.36831e-07	0.00144269	0.56822	#NA	no (shrunken)
MAG1_00366_glycine_betaine/L-proline_ABC_transporter_ATP-binding_protein	MAG1	MAG1_00366	glycine_betaine/L-proline_ABC_transporter_ATP-binding_protein	1260	21.8254	19.3651	30.5556	28.254	58.8095	9	14	16	-1.1094	0.27735	0.83205	12.6346	-0.314287	2.03855	-0.154172	0.877474	#NA	no (non-shrunken)	12.6346	-7.68836e-08	0.00144269	0.877474	0.999925	no (shrunken)
MAG1_00367_proline/glycine_betaine_ABC_transporter_permease	MAG1	MAG1_00367	proline/glycine_betaine_ABC_transporter_permease	846	16.7849	22.2222	29.1962	31.7967	60.9929	5	11	14	-1.09109	0.218218	0.872872	9.59985	-0.659435	2.23973	-0.294426	0.768432	#NA	no (non-shrunken)	9.59985	-1.32012e-07	0.00144269	0.768432	#NA	no (shrunken)
MAG1_00368_glycine_betaine_ABC_transporter_substrate-binding_protein	MAG1	MAG1_00368	glycine_betaine_ABC_transporter_substrate-binding_protein	882	22.7891	17.6871	31.2925	28.2313	59.5238	1	3	3	-1.1547	0.57735	0.57735	2.23694	-0.447577	3.94861	-0.11335	0.909753	#NA	no (non-shrunken)	2.23694	-3.04225e-08	0.00144269	0.909753	#NA	no (shrunken)
MAG1_00369_RND_family_transporter	MAG1	MAG1_00369	RND_family_transporter	2247	20.9168	21.5843	29.15	28.3489	57.4989	4	6	4	-0.57735	1.1547	-0.57735	4.60194	0.485792	2.9375	0.165376	0.868648	#NA	no (non-shrunken)	4.60194	5.91034e-08	0.00144269	0.868648	#NA	no (shrunken)
MAG1_00370_group-II-D1D4-7	MAG1	MAG1_00370	group-II-D1D4-7	158	26.5823	21.519	27.2152	24.6835	51.8987	0	24	0	-0.57735	1.1547	-0.57735	7.692	6.11219	3.63235	1.68271	0.0924315	#NA	no (non-shrunken)	7.692	2.67076e-07	0.00144269	0.0924315	#NA	no (shrunken)
MAG1_00371_PBS_lyase,_partial	MAG1	MAG1_00371	PBS_lyase,_partial	4029	18.6647	16.4557	35.1948	29.6848	64.8796	7	9	8	-1	1	0	7.87549	0.170668	2.39022	0.0714028	0.943077	#NA	no (non-shrunken)	7.87549	3.14827e-08	0.00144269	0.943077	#NA	no (shrunken)
MAG1_00372_hypothetical_protein_GX191_03855	MAG1	MAG1_00372	hypothetical_protein_GX191_03855	315	20.9524	16.5079	34.2857	28.254	62.5397	10	22	10	-0.57735	1.1547	-0.57735	13.7483	0.825131	2.01642	0.409206	0.682388	0.999925	no (non-shrunken)	13.7483	1.6953e-07	0.00144269	0.682388	0.999925	no (shrunken)
MAG1_00373_ABC_transporter_permease,_partial	MAG1	MAG1_00373	ABC_transporter_permease,_partial	1086	19.7053	21.547	27.4401	31.3076	58.7477	11	17	14	-1	1	0	13.7241	0.162313	1.99144	0.0815053	0.93504	0.999925	no (non-shrunken)	13.7241	5.43845e-08	0.00144269	0.93504	0.999925	no (shrunken)
MAG1_00374_hypothetical_protein	MAG1	MAG1_00374	hypothetical_protein	213	29.108	13.615	28.169	29.108	57.277	0	4	4	-1.1547	0.57735	0.57735	2.49341	-0.909221	4.15595	-0.218776	0.826825	#NA	no (non-shrunken)	2.49341	1.28014e-07	0.00144269	0.826825	#NA	no (shrunken)
MAG1_00375_methyltransferase_domain-containing_protein	MAG1	MAG1_00375	methyltransferase_domain-containing_protein	726	19.9725	19.2837	31.9559	28.7879	60.7438	25	24	26	0	-1	1	24.7382	0.0983748	1.69339	0.0580933	0.953674	0.999925	no (non-shrunken)	24.7382	-5.70599e-08	0.00144269	0.953674	0.999925	no (shrunken)
MAG1_00376_nascent_polypeptide-associated_complex_protein	MAG1	MAG1_00376	nascent_polypeptide-associated_complex_protein	342	26.3158	16.3743	31.5789	25.731	57.3099	36	54	55	-1.15344	0.529958	0.62348	47.1716	-0.126197	1.4891	-0.0847473	0.932462	0.999925	no (non-shrunken)	47.1716	-9.36198e-08	0.00144269	0.932462	0.999925	no (shrunken)
MAG1_00377_pseudouridine_synthase	MAG1	MAG1_00377	pseudouridine_synthase	498	20.4819	17.4699	33.7349	28.3133	62.0482	9	6	12	0	-1	1	8.85917	-0.478196	2.2965	-0.208228	0.835051	#NA	no (non-shrunken)	8.85917	-4.50372e-08	0.00144269	0.835051	#NA	no (shrunken)
MAG1_00378_DHH_family_phosphoesterase	MAG1	MAG1_00378	DHH_family_phosphoesterase	1404	21.0826	17.3077	30.5556	31.0541	61.6097	16	15	19	-0.320256	-0.800641	1.1209	16.4318	-0.10864	1.88364	-0.0576755	0.954007	0.999925	no (non-shrunken)	16.4318	-4.05336e-08	0.00144269	0.954007	0.999925	no (shrunken)
MAG1_00379_NAD(P)H-hydrate_dehydratase	MAG1	MAG1_00379	NAD(P)H-hydrate_dehydratase	1404	18.1624	17.0228	32.4074	32.4074	64.8148	43	52	43	-0.57735	1.1547	-0.57735	45.4646	0.316915	1.49604	0.211835	0.832236	0.999925	no (non-shrunken)	45.4646	1.5051e-07	0.00144269	0.832236	0.999925	no (shrunken)
MAG1_00380_cyclic_pyranopterin_monophosphate_synthase_MoaC	MAG1	MAG1_00380	cyclic_pyranopterin_monophosphate_synthase_MoaC	585	24.2735	16.4103	29.4017	29.9145	59.3162	12	15	17	-1.05963	0.132453	0.927173	14.3586	-0.160674	1.9576	-0.0820771	0.934585	0.999925	no (non-shrunken)	14.3586	-3.61685e-08	0.00144269	0.934585	0.999925	no (shrunken)
MAG1_00381_50S_ribosomal_protein_L15e	MAG1	MAG1_00381	50S_ribosomal_protein_L15e	591	20.3046	15.2284	33.8409	30.6261	64.467	19	44	61	-1.05712	0.126223	0.930896	39.5468	-0.80875	1.55733	-0.519317	0.60354	0.999925	no (non-shrunken)	39.5468	-3.64726e-07	0.00144269	0.60354	0.999925	no (shrunken)
MAG1_00382_ribonuclease_P	MAG1	MAG1_00382	ribonuclease_P	648	22.5309	19.5988	29.6296	28.2407	57.8704	12	14	31	-0.670478	-0.478913	1.14939	18.278	-1.07869	1.82546	-0.590915	0.554577	0.999925	no (non-shrunken)	18.278	-3.74702e-07	0.00144269	0.554577	0.999925	no (shrunken)
MAG1_00383_ribonuclease_P	MAG1	MAG1_00383	ribonuclease_P	483	21.3251	19.4617	30.2277	28.9855	59.2133	4	7	10	-1	0	1	6.73956	-0.704994	2.52633	-0.279058	0.7802	#NA	no (non-shrunken)	6.73956	1.74225e-07	0.00144269	0.7802	#NA	no (shrunken)
MAG1_00384_archaeal_proteasome_endopeptidase_complex_subunit_alpha	MAG1	MAG1_00384	archaeal_proteasome_endopeptidase_complex_subunit_alpha	738	24.5257	18.1572	31.0298	26.2873	57.3171	33	45	52	-1.07538	0.173448	0.90193	42.2779	-0.247296	1.51415	-0.163323	0.870264	0.999925	no (non-shrunken)	42.2779	-6.59955e-08	0.00144269	0.870264	0.999925	no (shrunken)
MAG1_00385_ribosome_assembly_factor_SBDS	MAG1	MAG1_00385	ribosome_assembly_factor_SBDS	705	23.2624	19.0071	30.4965	27.234	57.7305	30	38	43	-1.06749	0.152499	0.914991	36.2081	-0.167615	1.55721	-0.107638	0.914283	0.999925	no (non-shrunken)	36.2081	-1.31001e-08	0.00144269	0.914283	0.999925	no (shrunken)
MAG1_00386_50S_ribosomal_protein_L37ae	MAG1	MAG1_00386	50S_ribosomal_protein_L37ae	291	21.3058	18.2131	35.0515	25.4296	60.4811	97	125	164	-0.941055	-0.108964	1.05002	125.318	-0.392875	1.32304	-0.296948	0.766506	0.999925	no (non-shrunken)	125.318	-2.33639e-07	0.00144269	0.766506	0.999925	no (shrunken)
MAG1_00387_hypothetical_protein_GX191_06780	MAG1	MAG1_00387	hypothetical_protein_GX191_06780	405	18.7654	22.2222	29.3827	29.6296	59.0123	62	46	84	-0.104829	-0.943456	1.04828	62.9293	-0.441157	1.43308	-0.307838	0.758206	0.999925	no (non-shrunken)	62.9293	-2.13627e-07	0.00144269	0.758206	0.999925	no (shrunken)
MAG1_00388_hypothetical_protein_GX191_06775	MAG1	MAG1_00388	hypothetical_protein_GX191_06775	189	23.2804	19.0476	30.1587	27.5132	57.672	33	39	86	-0.677624	-0.470891	1.14851	50.652	-1.08191	1.46736	-0.737319	0.460929	0.999925	no (non-shrunken)	50.652	-5.59627e-07	0.00144269	0.460929	0.999925	no (shrunken)
MAG1_00389_prefoldin_subunit_beta	MAG1	MAG1_00389	prefoldin_subunit_beta	366	27.0492	13.9344	31.4208	27.5956	59.0164	25	33	45	-0.927173	-0.132453	1.05963	33.3769	-0.464565	1.58234	-0.293593	0.769069	0.999925	no (non-shrunken)	33.3769	-1.97147e-07	0.00144269	0.769069	0.999925	no (shrunken)
MAG1_00390_2-isopropylmalate_synthase	MAG1	MAG1_00390	2-isopropylmalate_synthase	1560	21.859	16.7949	30.7051	30.641	61.3462	105	101	100	1.13389	-0.377964	-0.755929	101.178	0.22689	1.34984	0.168086	0.866516	0.999925	no (non-shrunken)	101.178	1.67981e-07	0.00144269	0.866516	0.999925	no (shrunken)
MAG1_00391_tRNA-Asp(gtc)	MAG1	MAG1_00391	tRNA-Asp(gtc)	76	17.1053	23.6842	28.9474	30.2632	59.2105	598	658	890	-0.760857	-0.371783	1.13264	699.823	-0.325205	1.23304	-0.263742	0.791979	0.999925	no (non-shrunken)	699.823	-2.66329e-07	0.00144269	0.791979	0.999925	no (shrunken)
MAG1_00392_HEAT_repeat_domain-containing_protein	MAG1	MAG1_00392	HEAT_repeat_domain-containing_protein	522	20.8812	14.751	36.9732	27.3946	64.3678	16	43	36	-1.1181	0.808836	0.309261	30.5543	-0.14847	1.6489	-0.0900419	0.928254	0.999925	no (non-shrunken)	30.5543	-5.07473e-08	0.00144269	0.928254	0.999925	no (shrunken)
MAG1_00393_serine/threonine-protein_phosphatase	MAG1	MAG1_00393	serine/threonine-protein_phosphatase	720	21.1111	18.3333	32.2222	28.3333	60.5556	40	42	36	0.218218	0.872872	-1.09109	39.0389	0.367611	1.53777	0.239055	0.811063	0.999925	no (non-shrunken)	39.0389	3.24051e-07	0.00144269	0.811063	0.999925	no (shrunken)
MAG1_00394_radical_SAM_protein	MAG1	MAG1_00394	radical_SAM_protein	936	21.3675	19.5513	30.4487	28.6325	59.0812	7	10	11	-1.1209	0.320256	0.800641	9.10455	-0.205982	2.26821	-0.0908126	0.927642	#NA	no (non-shrunken)	9.10455	-1.77466e-08	0.00144269	0.927642	#NA	no (shrunken)
MAG1_00395_winged_helix-turn-helix_transcriptional_regulator	MAG1	MAG1_00395	winged_helix-turn-helix_transcriptional_regulator	342	23.9766	23.6842	28.655	23.6842	52.3392	36	74	114	-0.991344	-0.0170921	1.00844	71.45	-0.902266	1.41955	-0.635601	0.525037	0.999925	no (non-shrunken)	71.45	-4.66929e-07	0.00144269	0.525037	0.999925	no (shrunken)
MAG1_00396_ribonucleoprotein	MAG1	MAG1_00396	ribonucleoprotein	237	26.5823	21.9409	27.8481	23.6287	51.4768	242	388	342	-1.09852	0.857382	0.241139	316.715	0.0412182	1.26579	0.0325632	0.974023	0.999925	no (non-shrunken)	316.715	6.45338e-08	0.00144269	0.974023	0.999925	no (shrunken)
MAG1_00397_fructose_1,6-bisphosphatase	MAG1	MAG1_00397	fructose_1,6-bisphosphatase	1110	21.5315	21.0811	30.7207	26.6667	57.3874	81	95	105	-1.0507	0.1106	0.940102	91.9644	-0.0800576	1.35983	-0.0588734	0.953053	0.999925	no (non-shrunken)	91.9644	-3.61242e-08	0.00144269	0.953053	0.999925	no (shrunken)
MAG1_00398_IS630_family_transposase,_partial	MAG1	MAG1_00398	IS630_family_transposase,_partial	219	28.7671	21.0046	26.0274	24.2009	50.2283	17	6	7	1.15079	-0.657596	-0.493197	10.2799	0.941772	2.24858	0.418829	0.675341	#NA	no (non-shrunken)	10.2799	1.73854e-07	0.00144269	0.675341	#NA	no (shrunken)
MAG1_00399_transposase	MAG1	MAG1_00399	transposase	210	24.2857	18.0952	26.6667	30.9524	57.619	7	6	5	1	0	-1	6.00543	0.567513	2.65358	0.213867	0.830651	#NA	no (non-shrunken)	6.00543	8.43459e-08	0.00144269	0.830651	#NA	no (shrunken)
MAG1_00400_IS630_family_transposase,_partial	MAG1	MAG1_00400	IS630_family_transposase,_partial	462	23.1602	19.9134	29.2208	27.7056	56.9264	0	21	14	-1.09109	0.872872	0.218218	10.9704	-0.328713	2.57868	-0.127473	0.898566	#NA	no (non-shrunken)	10.9704	-4.86418e-08	0.00144269	0.898566	0.999925	no (shrunken)
MAG1_00401_Hsp20/alpha_crystallin_family_protein	MAG1	MAG1_00401	Hsp20/alpha_crystallin_family_protein	489	27.8119	16.7689	28.0164	27.4029	55.4192	102	144	142	-1.15367	0.619043	0.534628	126.579	-0.0413026	1.32448	-0.0311841	0.975123	0.999925	no (non-shrunken)	126.579	-4.78687e-09	0.00144269	0.975123	0.999925	no (shrunken)
MAG1_00402_CDC48_family_AAA_ATPase	MAG1	MAG1_00402	CDC48_family_AAA_ATPase	2430	23.7449	17.7366	31.2757	27.2428	58.5185	84	85	79	0.414781	0.725866	-1.14065	81.9859	0.278903	1.37851	0.202322	0.839665	0.999925	no (non-shrunken)	81.9859	1.48732e-07	0.00144269	0.839665	0.999925	no (shrunken)
MAG1_00403_5-formyltetrahydrofolate_cyclo-ligase	MAG1	MAG1_00403	5-formyltetrahydrofolate_cyclo-ligase	582	22.1649	23.5395	27.1478	27.1478	54.2955	3	3	5	-0.57735	-0.57735	1.1547	3.57641	-0.555096	3.22397	-0.172178	0.863298	#NA	no (non-shrunken)	3.57641	1.21153e-07	0.00144269	0.863298	#NA	no (shrunken)
MAG1_00404_carboxymuconolactone_decarboxylase_family_protein	MAG1	MAG1_00404	carboxymuconolactone_decarboxylase_family_protein	417	19.6643	18.9448	30.2158	31.1751	61.3909	9	32	23	-1.06411	0.920316	0.143799	20.5236	-0.0368327	1.82883	-0.02014	0.983932	0.999925	no (non-shrunken)	20.5236	1.14928e-08	0.00144269	0.983932	0.999925	no (shrunken)
MAG1_00405_hypothetical_protein	MAG1	MAG1_00405	hypothetical_protein	195	34.8718	16.4103	22.5641	26.1538	48.7179	0	23	10	-0.953821	1.04053	-0.086711	10.4	0.287419	2.6358	0.109044	0.913167	#NA	no (non-shrunken)	10.4	6.98347e-08	0.00144269	0.913167	#NA	no (shrunken)
MAG1_00406_phosphomethylpyrimidine_synthase_ThiC	MAG1	MAG1_00406	phosphomethylpyrimidine_synthase_ThiC	1275	20.9412	17.8824	32	29.1765	61.1765	47	47	63	-0.57735	-0.57735	1.1547	51.3867	-0.240395	1.46525	-0.164064	0.869681	0.999925	no (non-shrunken)	51.3867	-1.97086e-07	0.00144269	0.869681	0.999925	no (shrunken)
MAG1_00407_anaerobic_ribonucleoside-triphosphate_reductase_activating_protein	MAG1	MAG1_00407	anaerobic_ribonucleoside-triphosphate_reductase_activating_protein	816	20.4657	19.4853	30.3922	29.6569	60.049	1	9	5	-1	1	0	4.76565	0.107936	2.99779	0.036005	0.971278	#NA	no (non-shrunken)	4.76565	1.56748e-08	0.00144269	0.971278	#NA	no (shrunken)
MAG1_00408_flagellar_hook-basal_body_complex_protein_FliE	MAG1	MAG1_00408	flagellar_hook-basal_body_complex_protein_FliE	549	19.8543	18.0328	36.2477	25.8652	62.1129	13	10	14	0.320256	-1.1209	0.800641	12.2144	-0.0898495	2.06444	-0.0435224	0.965285	#NA	no (non-shrunken)	12.2144	-1.79217e-08	0.00144269	0.965285	0.999925	no (shrunken)
MAG1_00409_sugar_phosphate_isomerase/epimerase	MAG1	MAG1_00409	sugar_phosphate_isomerase/epimerase	774	21.8346	20.2842	28.9406	28.9406	57.8811	8	7	5	0.872872	0.218218	-1.09109	6.69281	0.773088	2.55512	0.302564	0.762222	#NA	no (non-shrunken)	6.69281	1.17738e-07	0.00144269	0.762222	#NA	no (shrunken)
MAG1_00410_ribonuclease_Z	MAG1	MAG1_00410	ribonuclease_Z	954	17.8197	18.7631	29.0356	34.3816	63.4172	4	9	9	-1.1547	0.57735	0.57735	7.0777	-0.322446	2.49282	-0.12935	0.897081	#NA	no (non-shrunken)	7.0777	-5.07098e-08	0.00144269	0.897081	#NA	no (shrunken)
MAG1_00411_magnesium_transporter_MgtE	MAG1	MAG1_00411	magnesium_transporter_MgtE	1209	16.4599	24.9793	26.9644	31.5964	58.5608	7	15	11	-1	1	0	10.7071	0.148488	2.16557	0.0685675	0.945334	#NA	no (non-shrunken)	10.7071	3.95178e-08	0.00144269	0.945334	#NA	no (shrunken)
MAG1_00412_potassium_channel_protein	MAG1	MAG1_00412	potassium_channel_protein	1203	24.8545	20.1164	30.2577	24.7714	55.0291	12	22	24	-1.14065	0.414781	0.725866	18.722	-0.342667	1.82416	-0.187849	0.850995	0.999925	no (non-shrunken)	18.722	-1.16075e-07	0.00144269	0.850995	0.999925	no (shrunken)
MAG1_00413_DHH_family_phosphoesterase	MAG1	MAG1_00413	DHH_family_phosphoesterase	1827	21.1823	19.7044	32.4028	26.7105	59.1133	15	20	22	-1.1094	0.27735	0.83205	18.576	-0.161223	1.81948	-0.0886094	0.929392	0.999925	no (non-shrunken)	18.576	-5.3472e-08	0.00144269	0.929392	0.999925	no (shrunken)
MAG1_00414_hypothetical_protein_GX191_07625	MAG1	MAG1_00414	hypothetical_protein_GX191_07625	933	25.9378	17.149	28.6174	28.2958	56.9132	4	4	6	-0.57735	-0.57735	1.1547	4.56664	-0.403043	2.92471	-0.137806	0.890394	#NA	no (non-shrunken)	4.56664	-9.38515e-08	0.00144269	0.890394	#NA	no (shrunken)
MAG1_00415_hypothetical_protein	MAG1	MAG1_00415	hypothetical_protein	705	27.3759	20.4255	26.383	25.8156	52.1986	8	7	6	1	0	-1	6.99567	0.510031	2.50501	0.203605	0.838662	#NA	no (non-shrunken)	6.99567	8.44722e-08	0.00144269	0.838662	#NA	no (shrunken)
MAG1_00416_helix-turn-helix_domain-containing_protein,_partial	MAG1	MAG1_00416	helix-turn-helix_domain-containing_protein,_partial	279	27.5986	25.0896	22.9391	24.3728	47.3118	477	476	358	0.584643	0.570027	-1.15467	435.982	0.595088	1.24704	0.477199	0.633221	0.999925	no (non-shrunken)	435.982	3.8285e-07	0.00144269	0.633221	0.999925	no (shrunken)
MAG1_00417_hypothetical_protein_GX191_07200	MAG1	MAG1_00417	hypothetical_protein_GX191_07200	252	31.746	20.6349	21.8254	25.7937	47.619	168	263	203	-0.90193	1.07538	-0.173448	207.407	0.247222	1.28765	0.191994	0.847747	0.999925	no (non-shrunken)	207.407	1.60957e-07	0.00144269	0.847747	0.999925	no (shrunken)
MAG1_00418_hypothetical_protein_GX191_07195	MAG1	MAG1_00418	hypothetical_protein_GX191_07195	186	29.0323	19.3548	28.4946	23.1183	51.6129	132	185	215	-1.07865	0.182419	0.896233	172.834	-0.273607	1.29601	-0.211115	0.832798	0.999925	no (non-shrunken)	172.834	-1.64073e-07	0.00144269	0.832798	0.999925	no (shrunken)
MAG1_00419_hypothetical_protein_GX191_07190	MAG1	MAG1_00419	hypothetical_protein_GX191_07190	597	21.4405	22.1106	28.1407	28.3082	56.4489	24	39	36	-1.13389	0.755929	0.377964	32.2074	-0.0328521	1.60107	-0.0205188	0.98363	0.999925	no (non-shrunken)	32.2074	5.96752e-08	0.00144269	0.98363	0.999925	no (shrunken)
MAG1_00420_hypothetical_protein_GX191_07185	MAG1	MAG1_00420	hypothetical_protein_GX191_07185	588	23.4694	19.0476	27.8912	29.5918	57.483	3	9	13	-1.05963	0.132453	0.927173	7.92224	-0.978589	2.40977	-0.406093	0.684675	#NA	no (non-shrunken)	7.92224	-1.84843e-07	0.00144269	0.684675	#NA	no (shrunken)
MAG1_00421_methionine_synthase	MAG1	MAG1_00421	methionine_synthase	903	19.9336	17.9402	30.454	31.6722	62.1262	5	15	14	-1.14993	0.66575	0.484182	10.8819	-0.349496	2.16936	-0.161106	0.87201	#NA	no (non-shrunken)	10.8819	-8.49743e-08	0.00144269	0.87201	#NA	no (shrunken)
MAG1_00422_aspartate--tRNA(Asn)_ligase	MAG1	MAG1_00422	aspartate--tRNA(Asn)_ligase	1290	21.1628	18.2171	28.4496	32.1705	60.6202	12	22	17	-1	1	0	16.6021	0.154759	1.88904	0.0819247	0.934707	0.999925	no (non-shrunken)	16.6021	2.58532e-08	0.00144269	0.934707	0.999925	no (shrunken)
MAG1_00423_arginine_decarboxylase,_pyruvoyl-dependent	MAG1	MAG1_00423	arginine_decarboxylase,_pyruvoyl-dependent	543	23.7569	18.6004	28.5451	29.0976	57.6427	22	47	24	-0.647834	1.1517	-0.503871	30.4034	0.671372	1.64038	0.409278	0.682336	0.999925	no (non-shrunken)	30.4034	2.47134e-07	0.00144269	0.682336	0.999925	no (shrunken)
MAG1_00424_hypothetical_protein	MAG1	MAG1_00424	hypothetical_protein	165	18.1818	13.9394	43.0303	24.8485	67.8788	0	11	18	-1.06534	0.146944	0.918398	8.97686	-1.62079	2.66197	-0.608869	0.542611	#NA	no (non-shrunken)	8.97686	-3.06805e-07	0.00144269	0.542611	#NA	no (shrunken)
MAG1_00425_hypothetical_protein_GX191_07165	MAG1	MAG1_00425	hypothetical_protein_GX191_07165	258	26.3566	13.9535	35.2713	24.4186	59.6899	3	7	2	-0.377964	1.13389	-0.755929	3.94985	1.46715	3.19757	0.458834	0.646354	#NA	no (non-shrunken)	3.94985	1.4491e-07	0.00144269	0.646354	#NA	no (shrunken)
MAG1_00426_Iron-sulfur_cluster_assembly_scaffold_protein_IscU_2	MAG1	MAG1_00426	Iron-sulfur_cluster_assembly_scaffold_protein_IscU_2	354	24.5763	13.5593	32.2034	29.661	61.8644	2	3	2	-0.57735	1.1547	-0.57735	2.30097	0.485915	3.90735	0.124359	0.901031	#NA	no (non-shrunken)	2.30097	3.34047e-08	0.00144269	0.901031	#NA	no (shrunken)
MAG1_00427_2-phospho-L-lactate_transferase	MAG1	MAG1_00427	2-phospho-L-lactate_transferase	906	18.6534	18.6534	33.1126	29.5806	62.6932	98	143	123	-1.03491	0.960988	0.0739221	119.037	0.134754	1.33237	0.101138	0.919441	0.999925	no (non-shrunken)	119.037	1.15562e-07	0.00144269	0.919441	0.999925	no (shrunken)
MAG1_00428_2-phospho-L-lactate_transferase,_partial	MAG1	MAG1_00428	2-phospho-L-lactate_transferase,_partial	909	15.0715	18.0418	32.1232	34.7635	66.8867	11	20	12	-0.675737	1.14875	-0.473016	14.0799	0.524349	1.98706	0.263881	0.791871	0.999925	no (non-shrunken)	14.0799	1.32244e-07	0.00144269	0.791871	0.999925	no (shrunken)
MAG1_00429_HD_domain-containing_protein	MAG1	MAG1_00429	HD_domain-containing_protein	1209	19.024	16.4599	31.8445	32.6716	64.5161	7	20	16	-1.10138	0.851065	0.250313	13.8238	-0.107831	2.01473	-0.0535214	0.957317	0.999925	no (non-shrunken)	13.8238	-3.29447e-08	0.00144269	0.957317	0.999925	no (shrunken)
MAG1_00430_UbiX_family_flavin_prenyltransferase	MAG1	MAG1_00430	UbiX_family_flavin_prenyltransferase	558	18.1004	18.8172	32.9749	30.1075	63.0824	5	14	18	-1.10138	0.250313	0.851065	11.7728	-0.783328	2.11059	-0.371142	0.710531	#NA	no (non-shrunken)	11.7728	-1.63145e-07	0.00144269	0.710531	0.999925	no (shrunken)
MAG1_00431_UbiD_family_decarboxylase	MAG1	MAG1_00431	UbiD_family_decarboxylase	1242	18.3575	18.3575	34.2995	28.9855	63.285	11	10	15	-0.377964	-0.755929	1.13389	11.7835	-0.328197	2.0819	-0.157643	0.874738	#NA	no (non-shrunken)	11.7835	-8.92623e-08	0.00144269	0.874738	0.999925	no (shrunken)
MAG1_00432_DUF521_domain-containing_protein	MAG1	MAG1_00432	DUF521_domain-containing_protein	1161	18.2601	17.0543	36.5202	28.1654	64.6856	30	37	38	-1.14708	0.458832	0.688247	34.3734	-0.00940969	1.57366	-0.00597951	0.995229	0.999925	no (non-shrunken)	34.3734	-1.37861e-08	0.00144269	0.995229	0.999925	no (shrunken)
MAG1_00433_site-specific_DNA-methyltransferase,_partial	MAG1	MAG1_00433	site-specific_DNA-methyltransferase,_partial	987	26.9504	17.0213	28.3688	27.6596	56.0284	10	7	7	1.1547	-0.57735	-0.57735	8.03228	0.478172	2.38837	0.200209	0.841317	#NA	no (non-shrunken)	8.03228	1.1097e-07	0.00144269	0.841317	#NA	no (shrunken)
MAG1_00434_MFS_transporter	MAG1	MAG1_00434	MFS_transporter	1041	16.3305	20.8453	31.22	31.6042	62.8242	5	6	4	0	1	-1	4.96882	0.633213	2.8538	0.221884	0.824404	#NA	no (non-shrunken)	4.96882	7.92375e-08	0.00144269	0.824404	#NA	no (shrunken)
MAG1_00435_hypothetical_protein	MAG1	MAG1_00435	hypothetical_protein	387	18.6047	19.8966	30.491	31.0078	61.4987	40	46	36	-0.132453	1.05963	-0.927173	40.321	0.432036	1.52866	0.282623	0.777466	0.999925	no (non-shrunken)	40.321	1.96852e-07	0.00144269	0.777466	0.999925	no (shrunken)
MAG1_00436_IS200/IS605_family_element_transposase_accessory_protein_TnpB	MAG1	MAG1_00436	IS200/IS605_family_element_transposase_accessory_protein_TnpB	1104	27.3551	22.0109	25	25.6341	50.6341	14	21	19	-1.1094	0.83205	0.27735	17.621	0.044941	1.84996	0.024293	0.980619	0.999925	no (non-shrunken)	17.621	3.09242e-08	0.00144269	0.980619	0.999925	no (shrunken)
MAG1_00437_N-6_DNA_methylase,_partial	MAG1	MAG1_00437	N-6_DNA_methylase,_partial	957	25.6008	18.9133	28.0042	27.4817	55.4859	2	6	2	-0.57735	1.1547	-0.57735	3.26247	1.13607	3.43928	0.330322	0.741157	#NA	no (non-shrunken)	3.26247	8.97944e-08	0.00144269	0.741157	#NA	no (shrunken)
MAG1_00438_hypothetical_protein	MAG1	MAG1_00438	hypothetical_protein	981	20.5912	16.7176	36.4934	26.1978	62.6911	1	3	2	-1	1	0	1.93409	0.136922	4.2157	0.032479	0.97409	#NA	no (non-shrunken)	1.93409	9.36292e-09	0.00144269	0.97409	#NA	no (shrunken)
MAG1_00439_hypothetical_protein	MAG1	MAG1_00439	hypothetical_protein	990	21.7172	16.4646	34.1414	27.6768	61.8182	11	16	15	-1.13389	0.755929	0.377964	13.7065	0.0130392	1.98907	0.00655542	0.99477	0.999925	no (non-shrunken)	13.7065	9.44827e-09	0.00144269	0.99477	0.999925	no (shrunken)
MAG1_00440_hypothetical_protein	MAG1	MAG1_00440	hypothetical_protein	1110	20.2703	18.5586	31.8919	29.2793	61.1712	3	5	3	-0.57735	1.1547	-0.57735	3.6117	0.574371	3.24295	0.177114	0.859419	#NA	no (non-shrunken)	3.6117	3.91431e-08	0.00144269	0.859419	#NA	no (shrunken)
MAG1_00441_hypothetical_protein	MAG1	MAG1_00441	hypothetical_protein	480	23.125	21.0417	33.75	22.0833	55.8333	12	20	24	-1.09109	0.218218	0.872872	18.0811	-0.425958	1.83728	-0.231842	0.816661	0.999925	no (non-shrunken)	18.0811	-1.31051e-07	0.00144269	0.816661	0.999925	no (shrunken)
MAG1_00442_hypothetical_protein_GX191_03840	MAG1	MAG1_00442	hypothetical_protein_GX191_03840	282	20.2128	18.4397	33.6879	27.6596	61.3475	146	258	284	-1.13641	0.390925	0.745485	222.264	-0.336082	1.28908	-0.260716	0.794312	0.999925	no (non-shrunken)	222.264	-2.41376e-07	0.00144269	0.794312	0.999925	no (shrunken)
MAG1_00443_tRNA-Leu(caa)	MAG1	MAG1_00443	tRNA-Leu(caa)	83	21.6867	16.8675	30.1205	31.3253	61.4458	0	71	21	-0.840788	1.10582	-0.265031	29.1154	0.841015	2.22087	0.378687	0.70492	0.999925	no (non-shrunken)	29.1154	1.67117e-07	0.00144269	0.70492	0.999925	no (shrunken)
MAG1_00444_alpha/beta_hydrolase	MAG1	MAG1_00444	alpha/beta_hydrolase	843	13.7604	20.6406	34.0451	31.554	65.5991	5	6	9	-0.800641	-0.320256	1.1209	6.48308	-0.536668	2.55669	-0.209907	0.83374	#NA	no (non-shrunken)	6.48308	-8.50212e-08	0.00144269	0.83374	#NA	no (shrunken)
MAG1_00445_DNA-directed_DNA_polymerase_II_large_subunit	MAG1	MAG1_00445	DNA-directed_DNA_polymerase_II_large_subunit	3864	20.0569	16.8996	32.764	30.2795	63.0435	22	23	20	0.218218	0.872872	-1.09109	21.4999	0.350057	1.75436	0.199536	0.841844	0.999925	no (non-shrunken)	21.4999	1.00871e-07	0.00144269	0.841844	0.999925	no (shrunken)
MAG1_00446_HEAT_repeat_domain-containing_protein	MAG1	MAG1_00446	HEAT_repeat_domain-containing_protein	522	19.7318	15.3257	34.2912	30.6513	64.9425	41	41	58	-0.57735	-0.57735	1.1547	45.7481	-0.318153	1.49282	-0.213123	0.831231	0.999925	no (non-shrunken)	45.7481	-1.53469e-07	0.00144269	0.831231	0.999925	no (shrunken)
MAG1_00447_hypothetical_protein	MAG1	MAG1_00447	hypothetical_protein	636	23.4277	22.0126	28.9308	25.6289	54.5597	63	55	99	-0.398216	-0.739544	1.13776	70.7235	-0.557977	1.40467	-0.39723	0.691198	0.999925	no (non-shrunken)	70.7235	-3.02666e-07	0.00144269	0.691198	0.999925	no (shrunken)
MAG1_00448_IS200/IS605_family_element_transposase_accessory_protein_TnpB	MAG1	MAG1_00448	IS200/IS605_family_element_transposase_accessory_protein_TnpB	816	27.3284	21.9363	24.0196	26.7157	50.7353	55	77	88	-1.09109	0.218218	0.872872	71.508	-0.248618	1.40107	-0.177449	0.859155	0.999925	no (non-shrunken)	71.508	-1.23319e-07	0.00144269	0.859155	0.999925	no (shrunken)
MAG1_00449_HEAT_repeat_domain-containing_protein	MAG1	MAG1_00449	HEAT_repeat_domain-containing_protein	1170	15.812	16.3248	34.5299	33.3333	67.8632	7	10	12	-1.05963	0.132453	0.927173	9.40741	-0.331497	2.24197	-0.147859	0.882454	#NA	no (non-shrunken)	9.40741	-6.28783e-08	0.00144269	0.882454	#NA	no (shrunken)
MAG1_00450_type_1_glutamine_amidotransferase	MAG1	MAG1_00450	type_1_glutamine_amidotransferase	531	21.8456	18.2674	32.7684	27.1186	59.887	54	55	49	0.414781	0.725866	-1.14065	52.2789	0.334925	1.46329	0.228885	0.818958	0.999925	no (non-shrunken)	52.2789	1.55225e-07	0.00144269	0.818958	0.999925	no (shrunken)
MAG1_00451_HAD-IC_family_P-type_ATPase	MAG1	MAG1_00451	HAD-IC_family_P-type_ATPase	2676	15.9193	18.7967	33.5949	31.6891	65.284	4	9	7	-1.05963	0.927173	0.132453	6.472	0.0399823	2.58003	0.0154968	0.987636	#NA	no (non-shrunken)	6.472	1.25167e-08	0.00144269	0.987636	#NA	no (shrunken)
MAG1_00452_HEAT_repeat_domain-containing_protein	MAG1	MAG1_00452	HEAT_repeat_domain-containing_protein	213	20.6573	10.3286	38.0282	30.9859	69.0141	0	0	6	-0.57735	-0.57735	1.1547	1.81712	-4.84829	5.18593	-0.934893	0.349843	#NA	no (non-shrunken)	1.81712	-1.67313e-07	0.00144269	0.349843	#NA	no (shrunken)
MAG1_00453_DUF365_domain-containing_protein	MAG1	MAG1_00453	DUF365_domain-containing_protein	429	23.7762	16.7832	29.6037	29.8368	59.4406	16	15	17	0	-1	1	15.8261	0.0518344	1.90545	0.0272032	0.978298	0.999925	no (non-shrunken)	15.8261	2.24713e-08	0.00144269	0.978298	0.999925	no (shrunken)
MAG1_00454_EVE_domain-containing_protein	MAG1	MAG1_00454	EVE_domain-containing_protein	450	24.8889	15.7778	26.4444	32.8889	59.3333	23	33	13	0	1	-1	22.9519	1.27234	1.74385	0.729616	0.465625	0.999925	no (non-shrunken)	22.9519	3.4355e-07	0.00144269	0.465625	0.999925	no (shrunken)
MAG1_00455_BREX_system_Lon_protease-like_protein_BrxL	MAG1	MAG1_00455	BREX_system_Lon_protease-like_protein_BrxL	2040	22.598	18.2843	28.8725	30.2451	59.1176	3	11	6	-0.907265	1.07222	-0.164957	6.44326	0.35162	2.6197	0.134221	0.893227	#NA	no (non-shrunken)	6.44326	5.56237e-08	0.00144269	0.893227	#NA	no (shrunken)
MAG1_00456_BREX-1_system_phosphatase_PglZ_type_B,_partial	MAG1	MAG1_00456	BREX-1_system_phosphatase_PglZ_type_B,_partial	2295	22.7451	13.9869	28.2353	35.0327	63.268	2	7	3	-0.755929	1.13389	-0.377964	3.88582	0.715899	3.18716	0.22462	0.822275	#NA	no (non-shrunken)	3.88582	7.04293e-08	0.00144269	0.822275	#NA	no (shrunken)
MAG1_00457_hypothetical_protein	MAG1	MAG1_00457	hypothetical_protein	3297	20.6248	17.9557	32.3324	29.087	61.4195	2	5	5	-1.1547	0.57735	0.57735	3.85053	-0.371122	3.1486	-0.117869	0.906172	#NA	no (non-shrunken)	3.85053	-5.44573e-08	0.00144269	0.906172	#NA	no (shrunken)
MAG1_00458_BREX_system_P-loop_protein_BrxC	MAG1	MAG1_00458	BREX_system_P-loop_protein_BrxC	3468	20.1557	20.5017	34.4002	24.9423	59.3426	7	6	8	0	-1	1	6.91399	-0.110647	2.50312	-0.0442037	0.964742	#NA	no (non-shrunken)	6.91399	-3.12607e-09	0.00144269	0.964742	#NA	no (shrunken)
MAG1_00459_DUF1788_domain-containing_protein	MAG1	MAG1_00459	DUF1788_domain-containing_protein	546	20.8791	23.9927	29.4872	25.641	55.1282	5	16	18	-1.14286	0.428571	0.714286	12.4138	-0.643831	2.08597	-0.308648	0.757589	#NA	no (non-shrunken)	12.4138	-1.57789e-07	0.00144269	0.757589	0.999925	no (shrunken)
MAG1_00460_hypothetical_protein_GX191_02710	MAG1	MAG1_00460	hypothetical_protein_GX191_02710	732	22.1311	23.4973	28.5519	25.8197	54.3716	11	20	17	-1.09109	0.872872	0.218218	15.5942	0.0219154	1.92134	0.0114063	0.990899	0.999925	no (non-shrunken)	15.5942	-2.97567e-08	0.00144269	0.990899	0.999925	no (shrunken)
MAG1_00461_hypothetical_protein	MAG1	MAG1_00461	hypothetical_protein	450	20.2222	23.1111	24.8889	31.7778	56.6667	0	15	2	-0.695764	1.14596	-0.4502	5.4132	1.99286	3.29331	0.605124	0.545097	#NA	no (non-shrunken)	5.4132	1.51917e-07	0.00144269	0.545097	#NA	no (shrunken)
MAG1_00462_NAD(P)-dependent_alcohol_dehydrogenase	MAG1	MAG1_00462	NAD(P)-dependent_alcohol_dehydrogenase	183	22.4044	14.7541	32.7869	30.0546	62.8415	0	11	0	-0.57735	1.1547	-0.57735	3.5255	4.98747	4.40374	1.13255	0.257402	#NA	no (non-shrunken)	3.5255	1.46234e-07	0.00144269	0.257402	#NA	no (shrunken)
MAG1_00463_aminotransferase_class_V-fold_PLP-dependent_enzyme	MAG1	MAG1_00463	aminotransferase_class_V-fold_PLP-dependent_enzyme	1170	20.8547	18.2051	27.6068	33.3333	60.9402	17	31	27	-1.1094	0.83205	0.27735	24.3495	-0.0150952	1.70862	-0.00883476	0.992951	0.999925	no (non-shrunken)	24.3495	-1.16634e-08	0.00144269	0.992951	0.999925	no (shrunken)
MAG1_00464_hypothetical_protein_GX191_03795	MAG1	MAG1_00464	hypothetical_protein_GX191_03795	375	21.0667	23.7333	30.1333	25.0667	55.2	18	23	25	-1.1094	0.27735	0.83205	21.5467	-0.115459	1.74963	-0.0659906	0.947385	0.999925	no (non-shrunken)	21.5467	-3.2848e-08	0.00144269	0.947385	0.999925	no (shrunken)
MAG1_00465_class_I_SAM-dependent_methyltransferase	MAG1	MAG1_00465	class_I_SAM-dependent_methyltransferase	594	19.0236	19.697	31.8182	29.4613	61.2795	4	8	4	-0.57735	1.1547	-0.57735	5.24294	0.736457	2.80912	0.262166	0.793193	#NA	no (non-shrunken)	5.24294	9.29094e-08	0.00144269	0.793193	#NA	no (shrunken)
MAG1_00466_class_I_SAM-dependent_methyltransferase	MAG1	MAG1_00466	class_I_SAM-dependent_methyltransferase	750	18.8	18.2667	31.6	31.3333	62.9333	1	6	3	-0.927173	1.05963	-0.132453	3.19844	0.338785	3.46747	0.0977036	0.922168	#NA	no (non-shrunken)	3.19844	1.79376e-07	0.00144269	0.922168	#NA	no (shrunken)
MAG1_00467_pyridoxamine_5'-phosphate_oxidase_family_protein	MAG1	MAG1_00467	pyridoxamine_5'-phosphate_oxidase_family_protein	429	22.8438	19.5804	28.2051	29.3706	57.5758	9	30	27	-1.14459	0.704361	0.440225	21.094	-0.337993	1.80911	-0.186829	0.851795	0.999925	no (non-shrunken)	21.094	-9.46157e-08	0.00144269	0.851795	0.999925	no (shrunken)
MAG1_00468_tRNA-Leu(cag)	MAG1	MAG1_00468	tRNA-Leu(cag)	85	18.8235	18.8235	32.9412	29.4118	62.3529	85	47	99	0.297318	-1.11494	0.817624	76.2309	-0.375486	1.42017	-0.264394	0.791476	0.999925	no (non-shrunken)	76.2309	-2.32091e-07	0.00144269	0.791476	0.999925	no (shrunken)
MAG1_00469_IS200/IS605_family_element_transposase_accessory_protein_TnpB	MAG1	MAG1_00469	IS200/IS605_family_element_transposase_accessory_protein_TnpB	324	28.3951	23.1481	26.5432	21.9136	48.4568	0	4	17	-0.787562	-0.337526	1.12509	6.43051	-2.98873	2.90657	-1.02827	0.303824	#NA	no (non-shrunken)	6.43051	-2.93024e-07	0.00144269	0.303824	#NA	no (shrunken)
MAG1_00470_AMP-binding_protein	MAG1	MAG1_00470	AMP-binding_protein	1704	22.4178	19.777	29.284	28.5211	57.8052	13	18	16	-1.05963	0.927173	0.132453	15.3841	0.121416	1.92188	0.0631756	0.949627	0.999925	no (non-shrunken)	15.3841	4.05921e-08	0.00144269	0.949627	0.999925	no (shrunken)
MAG1_00471_TATA-box-binding_protein	MAG1	MAG1_00471	TATA-box-binding_protein	570	28.0702	21.4035	25.614	24.9123	50.5263	36	40	28	0.218218	0.872872	-1.09109	34.5076	0.617887	1.57687	0.391845	0.695173	0.999925	no (non-shrunken)	34.5076	3.97866e-07	0.00144269	0.695173	0.999925	no (shrunken)
MAG1_00472_hypothetical_protein	MAG1	MAG1_00472	hypothetical_protein	1230	27.4797	20.813	26.2602	25.4472	51.7073	45	42	49	-0.0949158	-0.949158	1.04407	44.8105	0.01377	1.50047	0.00917713	0.992678	0.999925	no (non-shrunken)	44.8105	1.06019e-08	0.00144269	0.992678	0.999925	no (shrunken)
MAG1_00473_IS200/IS605_family_transposase,_partial	MAG1	MAG1_00473	IS200/IS605_family_transposase,_partial	411	29.1971	27.0073	23.601	20.1946	43.7956	54	137	104	-1.06088	0.92528	0.135601	95.2168	0.0171883	1.39521	0.0123195	0.990171	0.999925	no (non-shrunken)	95.2168	1.76054e-08	0.00144269	0.990171	0.999925	no (shrunken)
MAG1_00474_hypothetical_protein	MAG1	MAG1_00474	hypothetical_protein	90	23.3333	15.5556	28.8889	32.2222	61.1111	0	20	0	-0.57735	1.1547	-0.57735	6.41	5.84937	3.77332	1.55019	0.121096	#NA	no (non-shrunken)	6.41	2.22428e-07	0.00144269	0.121096	#NA	no (shrunken)
MAG1_00475_peptidase_S16	MAG1	MAG1_00475	peptidase_S16	939	20.3408	18.9563	33.2268	27.476	60.7029	81	79	79	1.1547	-0.57735	-0.57735	78.9623	0.201703	1.38481	0.145654	0.884195	0.999925	no (non-shrunken)	78.9623	7.4899e-08	0.00144269	0.884195	0.999925	no (shrunken)
MAG1_00476_DNA_mismatch_repair_endonuclease_MutL	MAG1	MAG1_00476	DNA_mismatch_repair_endonuclease_MutL	1773	18.7817	16.8641	33.7281	30.6261	64.3542	7	9	10	-1.09109	0.218218	0.872872	8.4812	-0.151239	2.32383	-0.0650817	0.948109	#NA	no (non-shrunken)	8.4812	-1.744e-08	0.00144269	0.948109	#NA	no (shrunken)
MAG1_00477_DNA_mismatch_repair_protein_MutS	MAG1	MAG1_00477	DNA_mismatch_repair_protein_MutS	2613	19.8622	17.6426	32.3	30.1952	62.4952	8	9	11	-0.872872	-0.218218	1.09109	9.15093	-0.195265	2.26239	-0.086309	0.931221	#NA	no (non-shrunken)	9.15093	-4.96267e-08	0.00144269	0.931221	#NA	no (shrunken)
MAG1_00478_3-isopropylmalate_dehydratase_large_subunit	MAG1	MAG1_00478	3-isopropylmalate_dehydratase_large_subunit	1254	18.3413	17.1451	34.051	30.4625	64.5136	31	24	24	1.1547	-0.57735	-0.57735	26.3338	0.390475	1.67761	0.232757	0.81595	0.999925	no (non-shrunken)	26.3338	1.4563e-07	0.00144269	0.81595	0.999925	no (shrunken)
MAG1_00479_3-isopropylmalate_dehydratase_small_subunit	MAG1	MAG1_00479	3-isopropylmalate_dehydratase_small_subunit	492	20.3252	19.1057	35.1626	25.4065	60.5691	40	32	54	-0.179605	-0.898026	1.07763	41.2853	-0.392321	1.52578	-0.257129	0.797079	0.999925	no (non-shrunken)	41.2853	-1.8101e-07	0.00144269	0.797079	0.999925	no (shrunken)
MAG1_00480_3-isopropylmalate_dehydrogenase	MAG1	MAG1_00480	3-isopropylmalate_dehydrogenase	1122	19.697	18.0927	33.066	29.1444	62.2103	25	24	26	0	-1	1	24.7382	0.0983748	1.69339	0.0580933	0.953674	0.999925	no (non-shrunken)	24.7382	-5.70599e-08	0.00144269	0.953674	0.999925	no (shrunken)
MAG1_00481_PH_domain-containing_protein	MAG1	MAG1_00481	PH_domain-containing_protein	585	16.2393	21.5385	30.2564	31.9658	62.2222	1	7	7	-1.1547	0.57735	0.57735	4.73035	-0.693483	2.97486	-0.233114	0.815673	#NA	no (non-shrunken)	4.73035	-8.70184e-08	0.00144269	0.815673	#NA	no (shrunken)
MAG1_00482_hypothetical_protein_GX191_07490	MAG1	MAG1_00482	hypothetical_protein_GX191_07490	147	20.4082	19.7279	34.0136	25.8503	59.8639	0	0	16	-0.57735	-0.57735	1.1547	4.84565	-6.26339	3.55005	-1.76431	0.0776794	#NA	no (non-shrunken)	4.84565	-4.02935e-07	0.00144269	0.0776794	#NA	no (shrunken)
MAG1_00483_hypothetical_protein_GX191_07495	MAG1	MAG1_00483	hypothetical_protein_GX191_07495	165	30.303	18.1818	30.303	21.2121	51.5152	0	0	13	-0.57735	-0.57735	1.1547	3.93709	-5.96382	3.82214	-1.56034	0.118681	#NA	no (non-shrunken)	3.93709	-4.38834e-07	0.00144269	0.118681	#NA	no (shrunken)
MAG1_00484_tautomerase_family_protein	MAG1	MAG1_00484	tautomerase_family_protein	369	19.7832	20.0542	31.4363	28.7263	60.1626	3	7	3	-0.57735	1.1547	-0.57735	4.2527	0.88232	3.06248	0.288106	0.773266	#NA	no (non-shrunken)	4.2527	9.31436e-08	0.00144269	0.773266	#NA	no (shrunken)
MAG1_00485_oxidoreductase	MAG1	MAG1_00485	oxidoreductase	1140	16.4912	18.1579	32.9825	32.3684	65.3509	4	12	13	-1.14875	0.473016	0.675737	9.25062	-0.56416	2.28608	-0.246781	0.805078	#NA	no (non-shrunken)	9.25062	-7.15443e-08	0.00144269	0.805078	#NA	no (shrunken)
MAG1_00486_universal_stress_protein	MAG1	MAG1_00486	universal_stress_protein	474	21.519	19.4093	32.7004	26.3713	59.0717	12	29	19	-0.936329	1.05337	-0.117041	19.4513	0.252819	1.82541	0.1385	0.889845	0.999925	no (non-shrunken)	19.4513	6.88512e-08	0.00144269	0.889845	0.999925	no (shrunken)
MAG1_00487_hypothetical_protein	MAG1	MAG1_00487	hypothetical_protein	153	22.2222	25.4902	24.8366	27.451	52.2876	0	8	0	-0.57735	1.1547	-0.57735	2.564	4.52829	4.86594	0.93061	0.352055	#NA	no (non-shrunken)	2.564	1.06311e-07	0.00144269	0.352055	#NA	no (shrunken)
MAG1_00488_hypothetical_protein	MAG1	MAG1_00488	hypothetical_protein	222	24.3243	26.1261	27.027	22.5225	49.5495	0	4	7	-1.04407	0.0949158	0.949158	3.40197	-1.71431	3.6677	-0.467408	0.640208	#NA	no (non-shrunken)	3.40197	-1.42879e-07	0.00144269	0.640208	#NA	no (shrunken)
MAG1_00489_hypothetical_protein	MAG1	MAG1_00489	hypothetical_protein	432	17.3611	22.6852	26.1574	33.7963	59.9537	15	15	25	-0.57735	-0.57735	1.1547	17.882	-0.554863	1.83661	-0.302112	0.762567	0.999925	no (non-shrunken)	17.882	-1.9599e-07	0.00144269	0.762567	0.999925	no (shrunken)
MAG1_00490_oxidoreductase	MAG1	MAG1_00490	oxidoreductase	1062	16.3842	19.1149	31.1676	33.3333	64.5009	6	15	10	-0.960988	1.03491	-0.0739221	10.0373	0.212797	2.2211	0.0958072	0.923674	#NA	no (non-shrunken)	10.0373	6.39622e-08	0.00144269	0.923674	#NA	no (shrunken)
MAG1_00491_Ni-sirohydrochlorin_a,c-diamide_reductive_cyclase_ATP-dependent_reductase_subunit	MAG1	MAG1_00491	Ni-sirohydrochlorin_a,c-diamide_reductive_cyclase_ATP-dependent_reductase_subunit	819	20.5128	18.1929	31.9902	29.304	61.2943	23	27	18	0.0739221	0.960988	-1.03491	22.5431	0.64867	1.73693	0.373458	0.708808	0.999925	no (non-shrunken)	22.5431	2.14428e-07	0.00144269	0.708808	0.999925	no (shrunken)
MAG1_00492_hypothetical_protein_GX191_06360	MAG1	MAG1_00492	hypothetical_protein_GX191_06360	612	23.5294	19.4444	27.2876	29.7386	57.0261	1	3	1	-0.57735	1.1547	-0.57735	1.63123	1.1364	4.61705	0.246132	0.80558	#NA	no (non-shrunken)	1.63123	5.00628e-08	0.00144269	0.80558	#NA	no (shrunken)
MAG1_00493_hypothetical_protein	MAG1	MAG1_00493	hypothetical_protein	774	28.2946	21.3178	24.677	25.7106	50.3876	36	21	15	1.1094	-0.27735	-0.83205	24.481	1.13272	1.73282	0.653689	0.513312	0.999925	no (non-shrunken)	24.481	3.40091e-07	0.00144269	0.513312	0.999925	no (shrunken)
MAG1_00494_TrkH_family_potassium_uptake_protein	MAG1	MAG1_00494	TrkH_family_potassium_uptake_protein	1458	15.3635	24.3484	29.2181	31.07	60.2881	6	14	12	-1.1209	0.800641	0.320256	10.3225	-0.11781	2.19259	-0.0537309	0.95715	#NA	no (non-shrunken)	10.3225	-1.18865e-08	0.00144269	0.95715	#NA	no (shrunken)
MAG1_00495_phosphoribulokinase	MAG1	MAG1_00495	phosphoribulokinase	984	25.5081	18.4959	28.0488	27.9472	55.9959	8	26	15	-0.918398	1.06534	-0.146944	15.8109	0.312921	1.95325	0.160205	0.872719	0.999925	no (non-shrunken)	15.8109	8.68723e-08	0.00144269	0.872719	0.999925	no (shrunken)
MAG1_00496_FprA_family_A-type_flavoprotein	MAG1	MAG1_00496	FprA_family_A-type_flavoprotein	1188	20.3704	18.6027	30.8081	30.2189	61.0269	3	10	6	-0.949158	1.04407	-0.0949158	6.12276	0.247933	2.65925	0.093234	0.925718	#NA	no (non-shrunken)	6.12276	3.98191e-08	0.00144269	0.925718	#NA	no (shrunken)
MAG1_00497_deoxyribonuclease_V	MAG1	MAG1_00497	deoxyribonuclease_V	678	15.9292	18.2891	33.7758	32.0059	65.7817	2	4	5	-1.09109	0.218218	0.872872	3.53003	-0.584684	3.2502	-0.179892	0.857237	#NA	no (non-shrunken)	3.53003	-6.81194e-08	0.00144269	0.857237	#NA	no (shrunken)
MAG1_00498_CCA_tRNA_nucleotidyltransferase	MAG1	MAG1_00498	CCA_tRNA_nucleotidyltransferase	1374	18.4134	20.0146	31.9505	29.6215	61.5721	12	24	18	-1	1	0	17.5459	0.151028	1.86421	0.0810144	0.935431	0.999925	no (non-shrunken)	17.5459	6.06472e-08	0.00144269	0.935431	0.999925	no (shrunken)
MAG1_00499_RNA_2',3'-cyclic_phosphodiesterase	MAG1	MAG1_00499	RNA_2',3'-cyclic_phosphodiesterase	540	17.5926	18.8889	32.7778	30.7407	63.5185	18	20	30	-0.725866	-0.414781	1.14065	22.0995	-0.481673	1.73639	-0.277399	0.781474	0.999925	no (non-shrunken)	22.0995	-1.68247e-07	0.00144269	0.781474	0.999925	no (shrunken)
MAG1_00500_glutaredoxin_family_protein	MAG1	MAG1_00500	glutaredoxin_family_protein	162	19.1358	18.5185	32.716	29.6296	62.3457	52	43	38	1.08063	-0.187936	-0.892698	44.3677	0.513165	1.50971	0.33991	0.733924	0.999925	no (non-shrunken)	44.3677	2.36773e-07	0.00144269	0.733924	0.999925	no (shrunken)
MAG1_00501_anaerobic_ribonucleoside-triphosphate_reductase	MAG1	MAG1_00501	anaerobic_ribonucleoside-triphosphate_reductase	5010	19.1018	17.4251	31.018	32.4551	63.4731	15	21	19	-1.09109	0.872872	0.218218	17.9879	0.0886854	1.83832	0.0482427	0.961523	0.999925	no (non-shrunken)	17.9879	3.48835e-08	0.00144269	0.961523	0.999925	no (shrunken)
MAG1_00502_DUF1786_domain-containing_protein	MAG1	MAG1_00502	DUF1786_domain-containing_protein	1035	19.7101	17.4879	31.8841	30.9179	62.8019	34	48	53	-1.11688	0.304604	0.812277	43.9092	-0.204243	1.50512	-0.135698	0.89206	0.999925	no (non-shrunken)	43.9092	-8.82123e-08	0.00144269	0.89206	0.999925	no (shrunken)
MAG1_00503_hypothetical_protein_GX191_04615	MAG1	MAG1_00503	hypothetical_protein_GX191_04615	1647	20.6436	14.9362	31.3297	33.0905	64.4202	11	20	16	-1.03491	0.960988	0.0739221	15.2913	0.109365	1.93318	0.0565728	0.954886	0.999925	no (non-shrunken)	15.2913	3.49271e-08	0.00144269	0.954886	0.999925	no (shrunken)
MAG1_00504_radical_SAM_protein	MAG1	MAG1_00504	radical_SAM_protein	501	26.9461	20.1597	26.3473	26.5469	52.8942	60	111	75	-0.839352	1.10642	-0.267067	80.3024	0.342641	1.39584	0.245472	0.806091	0.999925	no (non-shrunken)	80.3024	1.75231e-07	0.00144269	0.806091	0.999925	no (shrunken)
MAG1_00505_radical_SAM_protein	MAG1	MAG1_00505	radical_SAM_protein	753	28.5525	20.3187	26.5604	24.5684	51.1288	19	38	37	-1.15344	0.62348	0.529958	30.3553	-0.225775	1.62999	-0.138514	0.889834	0.999925	no (non-shrunken)	30.3553	-8.3218e-08	0.00144269	0.889834	0.999925	no (shrunken)
MAG1_00506_AAA_family_ATPase	MAG1	MAG1_00506	AAA_family_ATPase	2718	26.3429	17.3657	30.7579	25.5335	56.2914	14	17	21	-0.949158	-0.0949158	1.04407	16.9447	-0.264907	1.86472	-0.142062	0.887031	0.999925	no (non-shrunken)	16.9447	-7.76305e-08	0.00144269	0.887031	0.999925	no (shrunken)
MAG1_00507_DNA_repair_exonuclease	MAG1	MAG1_00507	DNA_repair_exonuclease	1134	22.134	17.9894	29.4533	30.4233	59.8765	41	46	42	-0.755929	1.13389	-0.377964	42.505	0.227487	1.51289	0.150366	0.880476	0.999925	no (non-shrunken)	42.505	1.0913e-07	0.00144269	0.880476	0.999925	no (shrunken)
MAG1_00508_endonuclease	MAG1	MAG1_00508	endonuclease	990	21.1111	18.5859	29.798	30.5051	60.303	27	39	42	-1.13389	0.377964	0.755929	35.1251	-0.182798	1.56894	-0.11651	0.907248	0.999925	no (non-shrunken)	35.1251	-5.90253e-08	0.00144269	0.907248	0.999925	no (shrunken)
MAG1_00509_sensor_histidine_kinase_KdpD	MAG1	MAG1_00509	sensor_histidine_kinase_KdpD	1932	17.029	18.0642	31.4182	33.4886	64.9068	1	5	2	-0.800641	1.1209	-0.320256	2.57509	0.705754	3.79301	0.186067	0.852392	#NA	no (non-shrunken)	2.57509	1.01786e-07	0.00144269	0.852392	#NA	no (shrunken)
MAG1_00510_potassium-transporting_ATPase_subunit_KdpC,_partial	MAG1	MAG1_00510	potassium-transporting_ATPase_subunit_KdpC,_partial	573	15.5323	19.1972	32.2862	32.9843	65.2705	0	3	3	-1.1547	0.57735	0.57735	1.87006	-0.908742	4.67192	-0.194512	0.845775	#NA	no (non-shrunken)	1.87006	-4.55465e-08	0.00144269	0.845775	#NA	no (shrunken)
MAG1_00511_Potassium-transporting_ATPase_ATP-binding_subunit	MAG1	MAG1_00511	Potassium-transporting_ATPase_ATP-binding_subunit	2055	17.5669	16.9343	31.8248	33.674	65.4988	0	3	1	-0.872872	1.09109	-0.218218	1.26435	0.673624	5.61156	0.120042	0.90445	#NA	no (non-shrunken)	1.26435	2.1225e-08	0.00144269	0.90445	#NA	no (shrunken)
MAG1_00512_potassium-transporting_ATPase_subunit_KdpA,_partial	MAG1	MAG1_00512	potassium-transporting_ATPase_subunit_KdpA,_partial	1677	15.0865	20.3936	29.517	35.003	64.52	0	3	0	-0.57735	1.1547	-0.57735	0.9615	3.11564	6.00998	0.51841	0.604172	#NA	no (non-shrunken)	0.9615	6.58016e-08	0.00144269	0.604172	#NA	no (shrunken)
MAG1_00513_hypothetical_protein	MAG1	MAG1_00513	hypothetical_protein	519	23.3141	19.6532	33.1407	23.8921	57.0328	1	17	18	-1.15311	0.524142	0.628971	11.2667	-0.901007	2.30837	-0.390322	0.696298	#NA	no (non-shrunken)	11.2667	-1.87995e-07	0.00144269	0.696298	0.999925	no (shrunken)
MAG1_00514_acetyl-CoA_carboxylase_biotin_carboxylase_subunit	MAG1	MAG1_00514	acetyl-CoA_carboxylase_biotin_carboxylase_subunit	1476	22.8997	19.0379	31.0298	27.0325	58.0623	30	29	37	-0.458832	-0.688247	1.14708	31.5065	-0.142999	1.60262	-0.0892282	0.928901	0.999925	no (non-shrunken)	31.5065	-5.95438e-09	0.00144269	0.928901	0.999925	no (shrunken)
MAG1_00515_sodium-extruding_oxaloacetate_decarboxylase_subunit_alpha	MAG1	MAG1_00515	sodium-extruding_oxaloacetate_decarboxylase_subunit_alpha	1752	20.7192	20.9475	31.1644	27.1689	58.3333	46	46	60	-0.57735	-0.57735	1.1547	49.7907	-0.201035	1.47262	-0.136515	0.891414	0.999925	no (non-shrunken)	49.7907	-9.10532e-08	0.00144269	0.891414	0.999925	no (shrunken)
MAG1_00516_hypothetical_protein_GX191_04245	MAG1	MAG1_00516	hypothetical_protein_GX191_04245	654	17.4312	24.159	31.3456	27.0642	58.4098	3	5	7	-1	0	1	4.82312	-0.647693	2.86577	-0.226011	0.821193	#NA	no (non-shrunken)	4.82312	-6.39578e-08	0.00144269	0.821193	#NA	no (shrunken)
MAG1_00517_ATP-binding_cassette_domain-containing_protein	MAG1	MAG1_00517	ATP-binding_cassette_domain-containing_protein	699	20.0286	19.4564	30.6152	29.8999	60.515	3	5	5	-1.1547	0.57735	0.57735	4.21741	-0.162422	3.02537	-0.0536865	0.957185	#NA	no (non-shrunken)	4.21741	-1.58684e-08	0.00144269	0.957185	#NA	no (shrunken)
MAG1_00518_energy-coupling_factor_ABC_transporter_ATP-binding_protein	MAG1	MAG1_00518	energy-coupling_factor_ABC_transporter_ATP-binding_protein	672	16.8155	20.6845	33.3333	29.1667	62.5	2	5	5	-1.1547	0.57735	0.57735	3.85053	-0.371122	3.1486	-0.117869	0.906172	#NA	no (non-shrunken)	3.85053	-5.44573e-08	0.00144269	0.906172	#NA	no (shrunken)
MAG1_00519_biotin_transporter_BioY	MAG1	MAG1_00519	biotin_transporter_BioY	501	16.9661	22.7545	27.9441	32.3353	60.2794	11	14	16	-1.05963	0.132453	0.927173	13.3683	-0.185051	2.0005	-0.0925024	0.926299	0.999925	no (non-shrunken)	13.3683	-4.40335e-08	0.00144269	0.926299	0.999925	no (shrunken)
MAG1_00520_biotin--[acetyl-CoA-carboxylase]_ligase	MAG1	MAG1_00520	biotin--[acetyl-CoA-carboxylase]_ligase	987	23.1003	20.8713	29.7872	26.2411	56.0284	45	55	69	-0.940102	-0.1106	1.0507	55.034	-0.291842	1.44914	-0.20139	0.840394	0.999925	no (non-shrunken)	55.034	-1.41163e-07	0.00144269	0.840394	0.999925	no (shrunken)
MAG1_00521_DUF2111_domain-containing_protein	MAG1	MAG1_00521	DUF2111_domain-containing_protein	447	22.3714	21.0291	32.2148	24.3848	56.5996	51	66	76	-1.05963	0.132453	0.927173	62.8808	-0.207441	1.42288	-0.145789	0.884088	0.999925	no (non-shrunken)	62.8808	-1.00683e-07	0.00144269	0.884088	0.999925	no (shrunken)
MAG1_00522_hypothetical_protein_GX191_04275	MAG1	MAG1_00522	hypothetical_protein_GX191_04275	579	17.2712	22.6252	29.0155	31.0881	60.1036	26	38	51	-0.986404	-0.0266596	1.01306	37.1634	-0.507814	1.55147	-0.327312	0.743432	0.999925	no (non-shrunken)	37.1634	-2.18905e-07	0.00144269	0.743432	0.999925	no (shrunken)
MAG1_00523_RtcB_family_protein	MAG1	MAG1_00523	RtcB_family_protein	1437	20.5985	18.3716	31.8024	29.2276	61.0299	31	41	52	-0.983755	-0.031734	1.01549	40.2622	-0.361338	1.52658	-0.236698	0.812891	0.999925	no (non-shrunken)	40.2622	-1.6e-07	0.00144269	0.812891	0.999925	no (shrunken)
MAG1_00524_archease	MAG1	MAG1_00524	archease	408	22.7941	24.2647	26.9608	25.9804	52.9412	40	39	35	0.755929	0.377964	-1.13389	37.7746	0.357969	1.54831	0.231199	0.81716	0.999925	no (non-shrunken)	37.7746	1.57494e-07	0.00144269	0.81716	0.999925	no (shrunken)
MAG1_00525_hypothetical_protein	MAG1	MAG1_00525	hypothetical_protein	270	27.4074	21.4815	21.8519	29.2593	51.1111	65	71	54	0.193311	0.889231	-1.08254	62.9568	0.510718	1.42453	0.358518	0.719956	0.999925	no (non-shrunken)	62.9568	2.99199e-07	0.00144269	0.719956	0.999925	no (shrunken)
MAG1_00526_DUF2551_domain-containing_protein	MAG1	MAG1_00526	DUF2551_domain-containing_protein	315	25.3968	21.9048	27.619	25.0794	52.6984	123	153	170	-1.07853	0.18209	0.896443	145.648	-0.128935	1.30811	-0.0985655	0.921483	0.999925	no (non-shrunken)	145.648	-4.48192e-08	0.00144269	0.921483	0.999925	no (shrunken)
MAG1_00527_hypothetical_protein	MAG1	MAG1_00527	hypothetical_protein	432	29.6296	23.1481	21.9907	25.2315	47.2222	972	916	982	0.431056	-1.14324	0.71218	947.588	0.128427	1.23075	0.104349	0.916893	0.999925	no (non-shrunken)	947.588	1.01923e-07	0.00144269	0.916893	0.999925	no (shrunken)
MAG1_00528_IS200/IS605_family_element_transposase_accessory_protein_TnpB	MAG1	MAG1_00528	IS200/IS605_family_element_transposase_accessory_protein_TnpB	546	27.6557	22.3443	27.8388	22.1612	50	115	84	146	0	-1	1	113.33	-0.355983	1.3466	-0.264356	0.791505	0.999925	no (non-shrunken)	113.33	-2.46233e-07	0.00144269	0.791505	0.999925	no (shrunken)
MAG1_00529_hypothetical_protein	MAG1	MAG1_00529	hypothetical_protein	219	15.0685	19.1781	28.7671	36.9863	65.7534	43	20	52	0.282785	-1.11094	0.828156	37.9342	-0.507121	1.58499	-0.319952	0.749004	0.999925	no (non-shrunken)	37.9342	-2.13586e-07	0.00144269	0.749004	0.999925	no (shrunken)
MAG1_00530_protein_translocase_subunit_SecF	MAG1	MAG1_00530	protein_translocase_subunit_SecF	855	21.0526	21.6374	27.9532	29.3567	57.3099	16	17	23	-0.704361	-0.440225	1.14459	18.2842	-0.299824	1.82567	-0.164227	0.869553	0.999925	no (non-shrunken)	18.2842	-9.04852e-08	0.00144269	0.869553	0.999925	no (shrunken)
MAG1_00531_preprotein_translocase_subunit_SecD	MAG1	MAG1_00531	preprotein_translocase_subunit_SecD	1461	21.2868	19.8494	28.7474	30.1164	58.8638	7	11	10	-1.1209	0.800641	0.320256	9.1222	0.00973889	2.27114	0.00428811	0.996579	#NA	no (non-shrunken)	9.1222	2.31526e-08	0.00144269	0.996579	#NA	no (shrunken)
MAG1_00532_thioredoxin_fold_domain-containing_protein	MAG1	MAG1_00532	thioredoxin_fold_domain-containing_protein	300	27.3333	21	28.3333	23.3333	51.6667	59	106	107	-1.15451	0.559025	0.595483	88.0243	-0.220209	1.379	-0.159687	0.873127	0.999925	no (non-shrunken)	88.0243	-1.50377e-07	0.00144269	0.873127	0.999925	no (shrunken)
MAG1_00533_stress_response_translation_initiation_inhibitor_YciH	MAG1	MAG1_00533	stress_response_translation_initiation_inhibitor_YciH	306	30.719	18.6275	29.085	21.5686	50.6536	232	378	353	-1.13981	0.72999	0.409819	313.173	-0.0517395	1.26703	-0.0408355	0.967427	0.999925	no (non-shrunken)	313.173	-2.05816e-08	0.00144269	0.967427	0.999925	no (shrunken)
MAG1_00534_type_II_secretion_system_protein_E	MAG1	MAG1_00534	type_II_secretion_system_protein_E	342	23.9766	21.0526	30.7018	24.269	54.9708	6	15	22	-1.03896	0.0831172	0.955847	13.6716	-0.92428	2.00988	-0.459869	0.64561	0.999925	no (non-shrunken)	13.6716	-2.51071e-07	0.00144269	0.64561	0.999925	no (shrunken)
MAG1_00535_hypothetical_protein_GX191_02795	MAG1	MAG1_00535	hypothetical_protein_GX191_02795	273	16.4835	20.8791	34.7985	27.8388	62.6374	52	58	73	-0.83205	-0.27735	1.1094	59.7751	-0.231321	1.43185	-0.161554	0.871657	0.999925	no (non-shrunken)	59.7751	-3.37881e-08	0.00144269	0.871657	0.999925	no (shrunken)
MAG1_00536_hypothetical_protein	MAG1	MAG1_00536	hypothetical_protein	702	19.3732	20.6553	33.4758	26.4957	59.9715	15	15	18	-0.57735	-0.57735	1.1547	15.7621	-0.080909	1.90553	-0.0424602	0.966132	0.999925	no (non-shrunken)	15.7621	-2.82791e-08	0.00144269	0.966132	0.999925	no (shrunken)
MAG1_00537_CBS_domain-containing_protein	MAG1	MAG1_00537	CBS_domain-containing_protein	657	20.3957	23.2877	28.7671	27.5495	56.3166	2	2	0	0.57735	0.57735	-1.1547	1.37476	3.62464	5.50215	0.658768	0.510045	#NA	no (non-shrunken)	1.37476	8.23776e-08	0.00144269	0.510045	#NA	no (shrunken)
MAG1_00538_hypothetical_protein	MAG1	MAG1_00538	hypothetical_protein	255	18.4314	23.5294	30.9804	27.0588	58.0392	3	3	3	#NA	#NA	#NA	2.9707	0.181939	3.49367	0.0520767	0.958468	#NA	no (non-shrunken)	2.9707	1.76203e-08	0.00144269	0.958468	#NA	no (shrunken)
MAG1_00539_NDP-sugar_synthase	MAG1	MAG1_00539	NDP-sugar_synthase	1179	23.24	19.6777	28.6684	28.4139	57.0823	6	13	13	-1.1547	0.57735	0.57735	10.3049	-0.304246	2.18846	-0.139023	0.889432	#NA	no (non-shrunken)	10.3049	-6.34104e-08	0.00144269	0.889432	#NA	no (shrunken)
MAG1_00540_CBS_domain-containing_protein	MAG1	MAG1_00540	CBS_domain-containing_protein	789	25.602	18.5044	27.3764	28.5171	55.8935	12	41	28	-1.03264	0.9638	0.0688428	26.023	0.0507681	1.7284	0.0293729	0.976567	0.999925	no (non-shrunken)	26.023	3.71442e-08	0.00144269	0.976567	0.999925	no (shrunken)
MAG1_00541_hypothetical_protein	MAG1	MAG1_00541	hypothetical_protein	669	25.5605	18.5351	30.4933	25.4111	55.9043	25	51	40	-1.04716	0.944998	0.102162	37.6317	0.0757419	1.56484	0.0484024	0.961396	0.999925	no (non-shrunken)	37.6317	-8.85164e-09	0.00144269	0.961396	0.999925	no (shrunken)
MAG1_00542_Hsp20/alpha_crystallin_family_protein	MAG1	MAG1_00542	Hsp20/alpha_crystallin_family_protein	471	22.7176	16.3482	35.0318	25.9023	60.9342	63	44	49	1.11688	-0.812277	-0.304604	52.0553	0.325813	1.47796	0.220447	0.825523	0.999925	no (non-shrunken)	52.0553	1.58039e-07	0.00144269	0.825523	0.999925	no (shrunken)
MAG1_00543_hypothetical_protein_GX191_02755	MAG1	MAG1_00543	hypothetical_protein_GX191_02755	750	24	20.8	28.5333	26.6667	55.2	6	12	11	-1.14065	0.725866	0.414781	9.37867	-0.137998	2.256	-0.0611695	0.951224	#NA	no (non-shrunken)	9.37867	-3.77172e-08	0.00144269	0.951224	#NA	no (shrunken)
MAG1_00544_thioredoxin_family_protein	MAG1	MAG1_00544	thioredoxin_family_protein	267	25.0936	18.3521	32.2097	24.3446	56.5543	4	24	17	-1.08386	0.886796	0.197066	14.308	-0.165261	2.06029	-0.0802126	0.936068	0.999925	no (non-shrunken)	14.308	-4.39569e-08	0.00144269	0.936068	0.999925	no (shrunken)
MAG1_00545_hypothetical_protein_GX191_02745	MAG1	MAG1_00545	hypothetical_protein_GX191_02745	591	21.3198	17.5973	36.379	24.7039	61.0829	6	14	18	-1.09109	0.218218	0.872872	12.1396	-0.702558	2.07922	-0.337895	0.735442	#NA	no (non-shrunken)	12.1396	-1.82998e-07	0.00144269	0.735442	0.999925	no (shrunken)
MAG1_00546_DUF371_domain-containing_protein	MAG1	MAG1_00546	DUF371_domain-containing_protein	435	19.7701	17.7011	31.7241	30.8046	62.5287	11	9	8	1.09109	-0.218218	-0.872872	9.34301	0.513134	2.26225	0.226825	0.82056	#NA	no (non-shrunken)	9.34301	1.09172e-07	0.00144269	0.82056	#NA	no (shrunken)
MAG1_00547_PAS_domain_S-box_protein	MAG1	MAG1_00547	PAS_domain_S-box_protein	1953	20.9933	17.6139	29.1859	32.2069	61.3927	3	8	4	-0.755929	1.13389	-0.377964	4.87606	0.599736	2.89565	0.207116	0.835919	#NA	no (non-shrunken)	4.87606	7.34384e-08	0.00144269	0.835919	#NA	no (shrunken)
MAG1_00548_exodeoxyribonuclease_VII_small_subunit	MAG1	MAG1_00548	exodeoxyribonuclease_VII_small_subunit	186	27.4194	17.2043	32.7957	22.5806	55.3763	9	33	43	-1.10642	0.267067	0.839352	26.9011	-0.905559	1.71975	-0.526563	0.598497	0.999925	no (non-shrunken)	26.9011	-3.3337e-07	0.00144269	0.598497	0.999925	no (shrunken)
MAG1_00549_exodeoxyribonuclease_VII_large_subunit	MAG1	MAG1_00549	exodeoxyribonuclease_VII_large_subunit	1251	17.3461	18.9448	34.6123	29.0967	63.709	17	16	13	0.800641	0.320256	-1.1209	15.3021	0.528912	1.93068	0.273951	0.784122	0.999925	no (non-shrunken)	15.3021	1.48063e-07	0.00144269	0.784122	0.999925	no (shrunken)
MAG1_00550_sugar_phosphate_isomerase/epimerase	MAG1	MAG1_00550	sugar_phosphate_isomerase/epimerase	825	21.0909	20.2424	28.3636	30.303	58.6667	2	11	9	-1.12855	0.77588	0.352673	6.98494	-0.351214	2.56573	-0.136887	0.89112	#NA	no (non-shrunken)	6.98494	-6.65658e-08	0.00144269	0.89112	#NA	no (shrunken)
MAG1_00551_HlyC/CorC_family_transporter	MAG1	MAG1_00551	HlyC/CorC_family_transporter	1281	23.1069	20.765	29.1179	27.0101	56.128	14	16	27	-0.714286	-0.428571	1.14286	18.4414	-0.672004	1.82026	-0.36918	0.711993	0.999925	no (non-shrunken)	18.4414	-2.02428e-07	0.00144269	0.711993	0.999925	no (shrunken)
MAG1_00552_hypothetical_protein	MAG1	MAG1_00552	hypothetical_protein	1038	24.3738	18.4008	30.1541	27.0713	57.2254	8	18	20	-1.14065	0.414781	0.725866	14.7611	-0.474921	1.95897	-0.242434	0.808444	0.999925	no (non-shrunken)	14.7611	-1.41831e-07	0.00144269	0.808444	0.999925	no (shrunken)
MAG1_00553_phosphoribosylglycinamide_formyltransferase	MAG1	MAG1_00553	phosphoribosylglycinamide_formyltransferase	627	19.7767	19.1388	30.622	30.4625	61.0845	5	6	2	0.320256	0.800641	-1.1209	4.36311	1.63318	3.07287	0.531485	0.595082	#NA	no (non-shrunken)	4.36311	1.5183e-07	0.00144269	0.595082	#NA	no (shrunken)
MAG1_00554_ribonuclease_P	MAG1	MAG1_00554	ribonuclease_P	321	21.4953	18.3801	30.8411	29.2835	60.1246	3	15	13	-1.14065	0.725866	0.414781	9.84524	-0.410232	2.28053	-0.179884	0.857243	#NA	no (non-shrunken)	9.84524	-8.2852e-08	0.00144269	0.857243	#NA	no (shrunken)
MAG1_00555_YhbY_family_RNA-binding_protein	MAG1	MAG1_00555	YhbY_family_RNA-binding_protein	261	22.6054	17.6245	34.0996	25.6705	59.7701	7	5	6	1	-1	0	5.98779	0.196979	2.65056	0.0743161	0.940759	#NA	no (non-shrunken)	5.98779	3.26455e-08	0.00144269	0.940759	#NA	no (shrunken)
MAG1_00556_30S_ribosomal_protein_S19e	MAG1	MAG1_00556	30S_ribosomal_protein_S19e	450	24	19.3333	30	26.6667	56.6667	39	73	89	-1.09657	0.234978	0.861587	64.6588	-0.515091	1.4312	-0.359901	0.718921	0.999925	no (non-shrunken)	64.6588	-2.23588e-07	0.00144269	0.718921	0.999925	no (shrunken)
MAG1_00557_DNA-binding_protein	MAG1	MAG1_00557	DNA-binding_protein	339	28.3186	13.8643	31.8584	25.9587	57.8171	71	102	93	-1.10778	0.836059	0.271719	86.9049	0.0606307	1.37159	0.0442046	0.964741	0.999925	no (non-shrunken)	86.9049	4.2899e-08	0.00144269	0.964741	0.999925	no (shrunken)
MAG1_00558_alpha_hydrolase	MAG1	MAG1_00558	alpha_hydrolase	579	16.9257	18.6528	34.8877	29.5337	64.4214	19	18	27	-0.473016	-0.675737	1.14875	20.9168	-0.360798	1.76289	-0.204663	0.837836	0.999925	no (non-shrunken)	20.9168	-1.1912e-07	0.00144269	0.837836	0.999925	no (shrunken)
MAG1_00559_50S_ribosomal_protein_L39e	MAG1	MAG1_00559	50S_ribosomal_protein_L39e	153	24.8366	15.0327	36.6013	23.5294	60.1307	134	89	169	0.0831172	-1.03896	0.955847	128.869	-0.398367	1.3391	-0.297489	0.766093	0.999925	no (non-shrunken)	128.869	-1.61537e-07	0.00144269	0.766093	0.999925	no (shrunken)
MAG1_00560_50S_ribosomal_protein_L31e	MAG1	MAG1_00560	50S_ribosomal_protein_L31e	264	27.2727	14.3939	32.9545	25.3788	58.3333	61	98	94	-1.14909	0.673036	0.47605	82.2569	-0.0817008	1.38359	-0.0590499	0.952912	0.999925	no (non-shrunken)	82.2569	-4.39452e-08	0.00144269	0.952912	0.999925	no (shrunken)
MAG1_00561_translation_initiation_factor_IF-6	MAG1	MAG1_00561	translation_initiation_factor_IF-6	663	20.0603	19.7587	31.825	28.356	60.181	43	46	54	-0.820694	-0.293105	1.1138	46.873	-0.100045	1.48657	-0.0672994	0.946343	0.999925	no (non-shrunken)	46.873	-3.9582e-08	0.00144269	0.946343	0.999925	no (shrunken)
MAG1_00562_50S_ribosomal_protein_L18a	MAG1	MAG1_00562	50S_ribosomal_protein_L18a	192	30.7292	17.7083	30.7292	20.8333	51.5625	104	137	165	-1.02617	0.0545837	0.97159	132.035	-0.284224	1.31821	-0.215614	0.829289	0.999925	no (non-shrunken)	132.035	-1.87241e-07	0.00144269	0.829289	0.999925	no (shrunken)
MAG1_00563_prefoldin_subunit_alpha	MAG1	MAG1_00563	prefoldin_subunit_alpha	447	21.2528	16.5548	34.0045	28.1879	62.1924	27	34	48	-0.872872	-0.218218	1.09109	35.3397	-0.482746	1.56374	-0.308713	0.75754	0.999925	no (non-shrunken)	35.3397	-2.07089e-07	0.00144269	0.75754	0.999925	no (shrunken)
MAG1_00564_signal_recognition_particle-docking_protein_FtsY	MAG1	MAG1_00564	signal_recognition_particle-docking_protein_FtsY	1065	22.6291	17.7465	30.2347	29.3897	59.6244	22	28	34	-1	0	1	27.3424	-0.2726	1.6515	-0.165063	0.868895	0.999925	no (non-shrunken)	27.3424	-1.14489e-07	0.00144269	0.868895	0.999925	no (shrunken)
MAG1_00565_signal_recognition_particle_protein	MAG1	MAG1_00565	signal_recognition_particle_protein	1329	22.5734	17.0053	32.7314	27.69	60.4214	22	28	31	-1.09109	0.218218	0.872872	26.4338	-0.139338	1.66486	-0.0836933	0.9333	0.999925	no (non-shrunken)	26.4338	-4.9029e-08	0.00144269	0.9333	0.999925	no (shrunken)
MAG1_00566_tRNA_(pseudouridine(54)-N(1))-methyltransferase_TrmY	MAG1	MAG1_00566	tRNA_(pseudouridine(54)-N(1))-methyltransferase_TrmY	591	19.1201	18.7817	29.1032	32.9949	62.0981	12	20	19	-1.14708	0.688247	0.458832	16.5668	-0.0889691	1.88423	-0.0472177	0.96234	0.999925	no (non-shrunken)	16.5668	-1.41184e-08	0.00144269	0.96234	0.999925	no (shrunken)
MAG1_00567_tRNA_pseudouridine(54/55)_synthase_Pus10	MAG1	MAG1_00567	tRNA_pseudouridine(54/55)_synthase_Pus10	1239	22.9217	17.1913	34.1404	25.7466	59.887	65	69	82	-0.787562	-0.337526	1.12509	70.7957	-0.111961	1.40078	-0.0799274	0.936295	0.999925	no (non-shrunken)	70.7957	-9.0181e-08	0.00144269	0.936295	0.999925	no (shrunken)
MAG1_00568_50S_ribosomal_protein_L21e	MAG1	MAG1_00568	50S_ribosomal_protein_L21e	294	27.2109	15.6463	32.9932	24.1497	57.1429	247	339	324	-1.14129	0.722594	0.418699	297.394	0.0221001	1.2627	0.0175023	0.986036	0.999925	no (non-shrunken)	297.394	5.14532e-09	0.00144269	0.986036	0.999925	no (shrunken)
MAG1_00569_RNA_polymerase_Rpb4_family_protein	MAG1	MAG1_00569	RNA_polymerase_Rpb4_family_protein	351	28.49	18.8034	26.4957	26.2108	52.7066	236	245	353	-0.645086	-0.506853	1.15194	272.014	-0.372993	1.26491	-0.294876	0.768088	0.999925	no (non-shrunken)	272.014	-2.02427e-07	0.00144269	0.768088	0.999925	no (shrunken)
MAG1_00570_DUF655_domain-containing_protein	MAG1	MAG1_00570	DUF655_domain-containing_protein	564	27.1277	20.7447	27.305	24.8227	52.1277	77	83	85	-1.1209	0.320256	0.800641	80.5939	0.0913194	1.37981	0.0661825	0.947233	0.999925	no (non-shrunken)	80.5939	5.90084e-08	0.00144269	0.947233	0.999925	no (shrunken)
MAG1_00571_16S_ribosomal_RNA_methyltransferase_A	MAG1	MAG1_00571	16S_ribosomal_RNA_methyltransferase_A	801	19.6005	20.2247	31.8352	28.3396	60.1748	28	34	36	-1.1209	0.320256	0.800641	32.0724	-0.0425681	1.59579	-0.0266753	0.978719	0.999925	no (non-shrunken)	32.0724	-1.03609e-08	0.00144269	0.978719	0.999925	no (shrunken)
MAG1_00572_methyltransferase	MAG1	MAG1_00572	methyltransferase	594	14.8148	20.0337	33.3333	31.8182	65.1515	18	12	19	0.440225	-1.14459	0.704361	16.2041	-0.140647	1.90223	-0.0739381	0.94106	0.999925	no (non-shrunken)	16.2041	-3.50524e-08	0.00144269	0.94106	0.999925	no (shrunken)
MAG1_00573_DEAD/DEAH_box_helicase	MAG1	MAG1_00573	DEAD/DEAH_box_helicase	2730	17.7656	17.4725	33.5897	31.1722	64.7619	4	6	5	-1	1	0	4.90479	0.163912	2.85533	0.0574056	0.954222	#NA	no (non-shrunken)	4.90479	1.98576e-08	0.00144269	0.954222	#NA	no (shrunken)
MAG1_00574_metallophosphoesterase	MAG1	MAG1_00574	metallophosphoesterase	756	15.4762	18.5185	30.4233	35.582	66.0053	4	5	5	-1.1547	0.57735	0.57735	4.58429	0.019989	2.92636	0.00683067	0.99455	#NA	no (non-shrunken)	4.58429	-1.84463e-07	0.00144269	0.99455	#NA	no (shrunken)
MAG1_00575_hypothetical_protein_GX191_08640	MAG1	MAG1_00575	hypothetical_protein_GX191_08640	771	16.6018	16.2127	36.0571	31.1284	67.1855	8	9	5	0.320256	0.800641	-1.1209	7.33381	0.942238	2.47487	0.380721	0.70341	#NA	no (non-shrunken)	7.33381	1.31114e-07	0.00144269	0.70341	#NA	no (shrunken)
MAG1_00576_replication_factor_C_small_subunit	MAG1	MAG1_00576	replication_factor_C_small_subunit	969	21.9814	18.2663	30.2374	29.515	59.7523	20	36	28	-1	1	0	27.3555	0.155301	1.66393	0.093334	0.925638	0.999925	no (non-shrunken)	27.3555	6.44358e-08	0.00144269	0.925638	0.999925	no (shrunken)
MAG1_00577_minichromosome_maintenance_protein_MCM	MAG1	MAG1_00577	minichromosome_maintenance_protein_MCM	2106	21.7949	17.189	30.8167	30.1994	61.0161	12	25	26	-1.15233	0.512147	0.640184	20.2893	-0.341596	1.7925	-0.19057	0.848863	0.999925	no (non-shrunken)	20.2893	-1.08673e-07	0.00144269	0.848863	0.999925	no (shrunken)
MAG1_00578_ABC_transporter_permease	MAG1	MAG1_00578	ABC_transporter_permease	1074	18.5289	20.6704	28.7709	32.0298	60.8007	1	3	1	-0.57735	1.1547	-0.57735	1.63123	1.1364	4.61705	0.246132	0.80558	#NA	no (non-shrunken)	1.63123	5.00628e-08	0.00144269	0.80558	#NA	no (shrunken)
MAG1_00579_ABC_transporter_ATP-binding_protein	MAG1	MAG1_00579	ABC_transporter_ATP-binding_protein	939	21.7252	14.6965	31.9489	31.6294	63.5783	3	5	2	-0.218218	1.09109	-0.872872	3.30885	1.15924	3.39896	0.341056	0.733061	#NA	no (non-shrunken)	3.30885	9.44864e-08	0.00144269	0.733061	#NA	no (shrunken)
MAG1_00580_DUF1673_family_protein	MAG1	MAG1_00580	DUF1673_family_protein	534	15.9176	20.412	35.5805	28.0899	63.6704	0	5	5	-1.1547	0.57735	0.57735	3.11677	-0.909644	3.81066	-0.23871	0.81133	#NA	no (non-shrunken)	3.11677	-5.35099e-08	0.00144269	0.81133	#NA	no (shrunken)
MAG1_00581_hypothetical_protein	MAG1	MAG1_00581	hypothetical_protein	252	15.4762	19.0476	32.9365	32.5397	65.4762	0	9	3	-0.872872	1.09109	-0.218218	3.79306	0.672281	3.61021	0.186216	0.852275	#NA	no (non-shrunken)	3.79306	5.27504e-08	0.00144269	0.852275	#NA	no (shrunken)
MAG1_00582_hypothetical_protein_GX191_08670	MAG1	MAG1_00582	hypothetical_protein_GX191_08670	189	24.8677	23.2804	32.8042	19.0476	51.8519	12	31	58	-0.937316	-0.115362	1.05268	31.9036	-1.29082	1.63082	-0.791517	0.428642	0.999925	no (non-shrunken)	31.9036	-5.49189e-07	0.00144269	0.428642	0.999925	no (shrunken)
MAG1_00583_hypothetical_protein_GX191_08675	MAG1	MAG1_00583	hypothetical_protein_GX191_08675	423	32.6241	21.2766	24.5863	21.513	46.0993	29	54	42	-1.01306	0.986404	0.0266596	40.6664	0.136349	1.53796	0.0886563	0.929355	0.999925	no (non-shrunken)	40.6664	6.25544e-08	0.00144269	0.929355	0.999925	no (shrunken)
MAG1_00584_hypothetical_protein_GX191_08680	MAG1	MAG1_00584	hypothetical_protein_GX191_08680	435	24.5977	30.3448	25.0575	20	45.0575	3	10	12	-1.12855	0.352673	0.77588	7.93988	-0.751465	2.41473	-0.3112	0.755649	#NA	no (non-shrunken)	7.93988	-4.26125e-07	0.00144269	0.755649	#NA	no (shrunken)
MAG1_00585_hypothetical_protein_GX191_01855	MAG1	MAG1_00585	hypothetical_protein_GX191_01855	354	22.0339	16.6667	27.4011	33.8983	61.2994	23	25	15	0.377964	0.755929	-1.13389	20.9936	0.856399	1.77251	0.483155	0.628986	0.999925	no (non-shrunken)	20.9936	2.62462e-07	0.00144269	0.628986	0.999925	no (shrunken)
MAG1_00586_hydrolase_TatD,_partial	MAG1	MAG1_00586	hydrolase_TatD,_partial	834	17.9856	16.1871	32.6139	33.2134	65.8273	3	6	6	-1.1547	0.57735	0.57735	4.84076	-0.26311	2.86975	-0.0916838	0.926949	#NA	no (non-shrunken)	4.84076	-3.0853e-08	0.00144269	0.926949	#NA	no (shrunken)
MAG1_00587_DUF424_domain-containing_protein	MAG1	MAG1_00587	DUF424_domain-containing_protein	294	18.3673	19.3878	33.3333	28.9116	62.2449	11	36	32	-1.14182	0.719845	0.421978	25.265	-0.313516	1.73356	-0.180851	0.856484	0.999925	no (non-shrunken)	25.265	-1.13442e-07	0.00144269	0.856484	0.999925	no (shrunken)
MAG1_00588_NMD_protein_affecting_ribosome_stability_and_mRNA_decay	MAG1	MAG1_00588	NMD_protein_affecting_ribosome_stability_and_mRNA_decay	1047	20.7259	15.7593	32.4737	31.0411	63.5148	16	25	22	-1.09109	0.872872	0.218218	20.5454	0.0598237	1.77665	0.0336723	0.973139	0.999925	no (non-shrunken)	20.5454	4.15372e-08	0.00144269	0.973139	0.999925	no (shrunken)
MAG1_00589_SAM-dependent_methyltransferase	MAG1	MAG1_00589	SAM-dependent_methyltransferase	870	18.3908	17.3563	33.4483	30.8046	64.2529	29	29	28	0.57735	0.57735	-1.1547	28.4139	0.23286	1.64054	0.141941	0.887127	0.999925	no (non-shrunken)	28.4139	9.24374e-08	0.00144269	0.887127	0.999925	no (shrunken)
MAG1_00590_bifunctional_phosphopantothenoylcysteine_decarboxylase/phosphopantothenate--cysteine_ligase_CoaBC	MAG1	MAG1_00590	bifunctional_phosphopantothenoylcysteine_decarboxylase/phosphopantothenate--cysteine_ligase_CoaBC	1131	18.0371	16.534	35.9859	29.443	65.4288	34	44	36	-0.755929	1.13389	-0.377964	37.4787	0.285641	1.54954	0.184338	0.853748	0.999925	no (non-shrunken)	37.4787	1.27975e-07	0.00144269	0.853748	0.999925	no (shrunken)
MAG1_00591_GHMP_kinase	MAG1	MAG1_00591	GHMP_kinase	843	13.4045	17.7936	34.4009	34.4009	68.8019	8	10	13	-0.927173	-0.132453	1.05963	10.0771	-0.358562	2.18872	-0.163823	0.869871	#NA	no (non-shrunken)	10.0771	-4.22984e-08	0.00144269	0.869871	#NA	no (shrunken)
MAG1_00592_phosphopantothenate/pantothenate_synthetase	MAG1	MAG1_00592	phosphopantothenate/pantothenate_synthetase	732	17.4863	17.4863	33.0601	31.9672	65.0273	8	10	7	-0.218218	1.09109	-0.872872	8.26002	0.534482	2.35803	0.226665	0.820684	#NA	no (non-shrunken)	8.26002	9.52414e-08	0.00144269	0.820684	#NA	no (shrunken)
MAG1_00593_AAA_family_ATPase	MAG1	MAG1_00593	AAA_family_ATPase	990	19.697	18.9899	29.596	31.7172	61.3131	15	13	19	-0.218218	-0.872872	1.09109	15.4239	-0.251939	1.91902	-0.131285	0.89555	0.999925	no (non-shrunken)	15.4239	-7.98017e-08	0.00144269	0.89555	0.999925	no (shrunken)
MAG1_00594_2-methoxy-6-polyprenyl-1,4-benzoquinol_methylase,_mitochondrial	MAG1	MAG1_00594	2-methoxy-6-polyprenyl-1,4-benzoquinol_methylase,_mitochondrial	717	19.6653	19.8047	32.0781	28.4519	60.53	13	27	18	-0.892698	1.08063	-0.187936	18.8743	0.301365	1.83147	0.164548	0.8693	0.999925	no (non-shrunken)	18.8743	9.25806e-08	0.00144269	0.8693	0.999925	no (shrunken)
MAG1_00595_IS4_family_transposase	MAG1	MAG1_00595	IS4_family_transposase	1104	24.9094	26.2681	26.721	22.1014	48.8225	73	70	93	-0.453213	-0.693148	1.14636	77.3827	-0.194943	1.38741	-0.140509	0.888258	0.999925	no (non-shrunken)	77.3827	-1.18964e-07	0.00144269	0.888258	0.999925	no (shrunken)
MAG1_00596_hypothetical_protein_GX191_01425	MAG1	MAG1_00596	hypothetical_protein_GX191_01425	1329	17.4567	17.6072	31.9037	33.0324	64.936	19	26	27	-1.14708	0.458832	0.688247	23.4808	-0.0953469	1.71367	-0.0556391	0.955629	0.999925	no (non-shrunken)	23.4808	-2.5094e-08	0.00144269	0.955629	0.999925	no (shrunken)
MAG1_00597_bifunctional_hydroxymethylpyrimidine_kinase/phosphomethylpyrimidine_kinase	MAG1	MAG1_00597	bifunctional_hydroxymethylpyrimidine_kinase/phosphomethylpyrimidine_kinase	801	15.8552	17.8527	37.4532	28.839	66.2921	200	226	258	-0.9638	-0.0688428	1.03264	223.945	-0.0999786	1.27519	-0.0784032	0.937507	0.999925	no (non-shrunken)	223.945	-5.3284e-08	0.00144269	0.937507	0.999925	no (shrunken)
MAG1_00598_Lrp/AsnC_family_transcriptional_regulator	MAG1	MAG1_00598	Lrp/AsnC_family_transcriptional_regulator	432	25.2315	21.7593	29.3981	23.6111	53.0093	59	82	62	-0.693148	1.14636	-0.453213	66.7039	0.352096	1.41508	0.248817	0.803503	0.999925	no (non-shrunken)	66.7039	1.71807e-07	0.00144269	0.803503	0.999925	no (shrunken)
MAG1_00599_hypothetical_protein_GX191_01440	MAG1	MAG1_00599	hypothetical_protein_GX191_01440	279	21.147	31.1828	23.2975	24.3728	47.6703	4	11	29	-0.827064	-0.284303	1.11137	13.7758	-1.81074	2.01879	-0.896943	0.369749	0.999925	no (non-shrunken)	13.7758	-4.99449e-07	0.00144269	0.369749	0.999925	no (shrunken)
MAG1_00600_hypothetical_protein_GX191_01445	MAG1	MAG1_00600	hypothetical_protein_GX191_01445	450	15.1111	18.8889	36.4444	29.5556	66	9	5	17	-0.218218	-0.872872	1.09109	10.0529	-1.07298	2.20952	-0.485619	0.627237	#NA	no (non-shrunken)	10.0529	-2.4333e-07	0.00144269	0.627237	#NA	no (shrunken)
MAG1_00601_tRNA-Leu(taa)	MAG1	MAG1_00601	tRNA-Leu(taa)	85	23.5294	15.2941	30.5882	30.5882	61.1765	0	0	0	#NA	#NA	#NA	0	#NA	#NA	#NA	#NA	#NA	#NA	0	#NA	#NA	#NA	#NA	#NA
MAG1_00602_PLP-dependent_aminotransferase_family_protein	MAG1	MAG1_00602	PLP-dependent_aminotransferase_family_protein	1155	16.5368	19.3939	32.7273	31.342	64.0693	12	16	13	-0.800641	1.1209	-0.320256	13.4677	0.275857	2.00154	0.137822	0.890381	0.999925	no (non-shrunken)	13.4677	7.54842e-08	0.00144269	0.890381	0.999925	no (shrunken)
MAG1_00603_DUF2070_family_protein	MAG1	MAG1_00603	DUF2070_family_protein	1746	15.3494	22.9095	31.386	30.3551	61.7411	4	10	9	-1.14065	0.725866	0.414781	7.3982	-0.219695	2.4597	-0.0893179	0.928829	#NA	no (non-shrunken)	7.3982	-3.8569e-08	0.00144269	0.928829	#NA	no (shrunken)
MAG1_00604_carbohydrate_kinase_family_protein	MAG1	MAG1_00604	carbohydrate_kinase_family_protein	645	18.1395	20	32.8682	28.9922	61.8605	11	19	20	-1.14875	0.473016	0.675737	16.1823	-0.257583	1.89698	-0.135786	0.891991	0.999925	no (non-shrunken)	16.1823	-9.71768e-08	0.00144269	0.891991	0.999925	no (shrunken)
MAG1_00605_DUF555_domain-containing_protein	MAG1	MAG1_00605	DUF555_domain-containing_protein	339	23.5988	19.469	31.5634	25.3687	56.9322	18	24	34	-0.907265	-0.164957	1.07222	24.5929	-0.526236	1.69264	-0.310897	0.755879	0.999925	no (non-shrunken)	24.5929	-1.93798e-07	0.00144269	0.755879	0.999925	no (shrunken)
MAG1_00606_nitroreductase	MAG1	MAG1_00606	nitroreductase	528	19.1288	19.8864	30.1136	30.8712	60.9848	23	22	27	-0.377964	-0.755929	1.13389	23.6663	-0.0787849	1.71042	-0.0460618	0.963261	0.999925	no (non-shrunken)	23.6663	-3.37663e-08	0.00144269	0.963261	0.999925	no (shrunken)
MAG1_00607_hypothetical_protein_GX191_01480	MAG1	MAG1_00607	hypothetical_protein_GX191_01480	357	24.3697	18.4874	29.4118	27.7311	57.1429	45	54	62	-1.01902	0.0391931	0.979827	52.5935	-0.15115	1.45928	-0.103579	0.917504	0.999925	no (non-shrunken)	52.5935	-6.67538e-08	0.00144269	0.917504	0.999925	no (shrunken)
MAG1_00608_DUF5350_family_protein	MAG1	MAG1_00608	DUF5350_family_protein	288	27.0833	14.5833	35.0694	23.2639	58.3333	25	46	37	-1.04407	0.949158	0.0949158	35.1206	0.0945215	1.5798	0.0598314	0.95229	0.999925	no (non-shrunken)	35.1206	5.32213e-08	0.00144269	0.95229	0.999925	no (shrunken)
MAG1_00609_hypothetical_protein	MAG1	MAG1_00609	hypothetical_protein	186	29.5699	23.1183	25.2688	22.043	47.3118	0	17	0	-0.57735	1.1547	-0.57735	5.4485	5.61508	3.91761	1.43329	0.151774	#NA	no (non-shrunken)	5.4485	1.99801e-07	0.00144269	0.151774	#NA	no (shrunken)
MAG1_00610_hypothetical_protein	MAG1	MAG1_00610	hypothetical_protein	1095	28.1279	21.2785	25.9361	24.6575	50.5936	0	3	4	-1.1209	0.320256	0.800641	2.17291	-1.32263	4.38346	-0.301733	0.762856	#NA	no (non-shrunken)	2.17291	-7.61901e-08	0.00144269	0.762856	#NA	no (shrunken)
MAG1_00611_Glu-tRNA(Gln)_amidotransferase_subunit_GatE	MAG1	MAG1_00611	Glu-tRNA(Gln)_amidotransferase_subunit_GatE	1866	16.1308	17.149	36.7095	30.0107	66.7203	12	20	22	-1.13389	0.377964	0.755929	17.4753	-0.300445	1.85504	-0.161962	0.871336	0.999925	no (non-shrunken)	17.4753	-8.91758e-08	0.00144269	0.871336	0.999925	no (shrunken)
MAG1_00612_Glu-tRNA(Gln)_amidotransferase_subunit_GatD	MAG1	MAG1_00612	Glu-tRNA(Gln)_amidotransferase_subunit_GatD	1206	16.4179	16.9983	33.8308	32.7529	66.5837	10	22	17	-1.0507	0.940102	0.1106	15.8683	0.05972	1.92118	0.0310851	0.975202	0.999925	no (non-shrunken)	15.8683	2.27007e-08	0.00144269	0.975202	0.999925	no (shrunken)
MAG1_00613_argininosuccinate_lyase	MAG1	MAG1_00613	argininosuccinate_lyase	1647	16.5756	16.7577	32.9083	33.7583	66.6667	10	14	15	-1.13389	0.377964	0.755929	12.6986	-0.155129	2.03414	-0.0762625	0.93921	#NA	no (non-shrunken)	12.6986	-6.152e-08	0.00144269	0.93921	0.999925	no (shrunken)
MAG1_00614_ABC_transporter_substrate-binding_protein	MAG1	MAG1_00614	ABC_transporter_substrate-binding_protein	996	23.0924	16.4659	27.7108	32.7309	60.4418	19	88	50	-0.96453	1.03205	-0.0675171	50.3174	0.217379	1.57083	0.138385	0.889936	0.999925	no (non-shrunken)	50.3174	1.73958e-07	0.00144269	0.889936	0.999925	no (shrunken)
MAG1_00615_ABC_transporter_permease	MAG1	MAG1_00615	ABC_transporter_permease	789	16.9835	24.9683	29.1508	28.8973	58.0482	30	37	49	-0.90193	-0.173448	1.07538	37.7047	-0.376186	1.54432	-0.243593	0.807546	0.999925	no (non-shrunken)	37.7047	-1.53046e-07	0.00144269	0.807546	0.999925	no (shrunken)
MAG1_00616_ABC_transporter_ATP-binding_protein	MAG1	MAG1_00616	ABC_transporter_ATP-binding_protein	762	21.1286	16.273	32.4147	30.1837	62.5984	6	14	14	-1.1547	0.57735	0.57735	10.9282	-0.340127	2.15063	-0.158152	0.874337	#NA	no (non-shrunken)	10.9282	-7.44446e-08	0.00144269	0.874337	#NA	no (shrunken)
MAG1_00617_50S_ribosomal_protein_L16	MAG1	MAG1_00617	50S_ribosomal_protein_L16	513	24.7563	16.5692	28.655	30.0195	58.6745	26	42	34	-1	1	0	33.2969	0.16002	1.59112	0.100571	0.919891	0.999925	no (non-shrunken)	33.2969	3.66767e-08	0.00144269	0.919891	0.999925	no (shrunken)
MAG1_00618_fumarate_hydratase	MAG1	MAG1_00618	fumarate_hydratase	828	19.3237	15.5797	32.0048	33.0918	65.0966	11	18	16	-1.1094	0.83205	0.27735	14.6503	0.0177723	1.95282	0.00910084	0.992739	0.999925	no (non-shrunken)	14.6503	-1.08349e-08	0.00144269	0.992739	0.999925	no (shrunken)
MAG1_00619_fumarate_hydratase	MAG1	MAG1_00619	fumarate_hydratase	543	18.6004	16.2063	33.1492	32.0442	65.1934	11	20	15	-0.960988	1.03491	-0.0739221	14.9885	0.202462	1.94559	0.104062	0.91712	0.999925	no (non-shrunken)	14.9885	7.13253e-08	0.00144269	0.91712	0.999925	no (shrunken)
MAG1_00620_ferredoxin_family_protein	MAG1	MAG1_00620	ferredoxin_family_protein	273	20.1465	21.978	31.1355	26.7399	57.8755	13	24	34	-1.01549	0.031734	0.983755	22.7585	-0.723461	1.73488	-0.41701	0.676671	0.999925	no (non-shrunken)	22.7585	-2.55167e-07	0.00144269	0.676671	0.999925	no (shrunken)
MAG1_00621_2-oxoacid:acceptor_oxidoreductase_subunit_alpha	MAG1	MAG1_00621	2-oxoacid:acceptor_oxidoreductase_subunit_alpha	1101	18.8919	16.8937	31.3351	32.8792	64.2144	13	17	16	-1.1209	0.800641	0.320256	15.0636	0.0767141	1.93247	0.0396975	0.968334	0.999925	no (non-shrunken)	15.0636	2.37982e-08	0.00144269	0.968334	0.999925	no (shrunken)
MAG1_00622_2-oxoacid:ferredoxin_oxidoreductase_subunit_beta	MAG1	MAG1_00622	2-oxoacid:ferredoxin_oxidoreductase_subunit_beta	789	21.7997	15.4626	30.4183	32.3194	62.7376	12	14	19	-0.83205	-0.27735	1.1094	14.6438	-0.372436	1.94454	-0.191529	0.848111	0.999925	no (non-shrunken)	14.6438	-1.00907e-07	0.00144269	0.848111	0.999925	no (shrunken)
MAG1_00623_2-oxoacid:ferredoxin_oxidoreductase_subunit_gamma	MAG1	MAG1_00623	2-oxoacid:ferredoxin_oxidoreductase_subunit_gamma	546	22.7106	15.9341	32.967	28.3883	61.3553	14	18	20	-1.09109	0.218218	0.872872	16.9624	-0.151331	1.86534	-0.081128	0.93534	0.999925	no (non-shrunken)	16.9624	-6.0532e-08	0.00144269	0.93534	0.999925	no (shrunken)
MAG1_00624_succinyl-CoA_synthetase_subunit_beta	MAG1	MAG1_00624	succinyl-CoA_synthetase_subunit_beta	1089	21.2121	16.7126	33.6088	28.4665	62.0753	16	14	22	-0.320256	-0.800641	1.1209	17.0199	-0.36433	1.86504	-0.195348	0.845121	0.999925	no (non-shrunken)	17.0199	-1.008e-07	0.00144269	0.845121	0.999925	no (shrunken)
MAG1_00625_succinate--CoA_ligase_subunit_alpha	MAG1	MAG1_00625	succinate--CoA_ligase_subunit_alpha	867	19.2618	15.1096	33.3333	32.2953	65.6286	9	13	13	-1.1547	0.57735	0.57735	11.4055	-0.075592	2.10603	-0.035893	0.971368	#NA	no (non-shrunken)	11.4055	-2.82466e-08	0.00144269	0.971368	0.999925	no (shrunken)
MAG1_00626_hypothetical_protein_GX191_02905	MAG1	MAG1_00626	hypothetical_protein_GX191_02905	813	20.6642	17.8352	30.2583	31.2423	61.5006	9	9	12	-0.57735	-0.57735	1.1547	9.82067	-0.232997	2.20897	-0.105478	0.915997	#NA	no (non-shrunken)	9.82067	-6.02876e-08	0.00144269	0.915997	#NA	no (shrunken)
MAG1_00627_methionine_adenosyltransferase	MAG1	MAG1_00627	methionine_adenosyltransferase	1203	23.9401	16.7914	29.1771	30.0914	59.2685	26	31	43	-0.839352	-0.267067	1.10642	32.4971	-0.419354	1.59003	-0.263739	0.791981	0.999925	no (non-shrunken)	32.4971	-1.73577e-07	0.00144269	0.791981	0.999925	no (shrunken)
MAG1_00628_ATP_phosphoribosyltransferase	MAG1	MAG1_00628	ATP_phosphoribosyltransferase	894	20.6935	17.6734	30.9843	30.6488	61.6331	11	25	24	-1.15233	0.640184	0.512147	19.3167	-0.269192	1.8206	-0.147859	0.882454	0.999925	no (non-shrunken)	19.3167	-1.32232e-07	0.00144269	0.882454	0.999925	no (shrunken)
MAG1_00629_1-(5-phosphoribosyl)-5-[(5-phosphoribosylamino)methylideneamino]imidazole-4-carboxamide_isomerase	MAG1	MAG1_00629	1-(5-phosphoribosyl)-5-[(5-phosphoribosylamino)methylideneamino]imidazole-4-carboxamide_isomerase	720	16.1111	18.0556	39.8611	25.9722	65.8333	82	78	101	-0.406894	-0.73241	1.1393	85.6714	-0.151539	1.37204	-0.110448	0.912054	0.999925	no (non-shrunken)	85.6714	-7.56403e-08	0.00144269	0.912054	0.999925	no (shrunken)
MAG1_00630_imidazoleglycerol-phosphate_dehydratase_HisB	MAG1	MAG1_00630	imidazoleglycerol-phosphate_dehydratase_HisB	582	18.3849	18.9003	31.9588	30.756	62.7148	44	44	51	-0.57735	-0.57735	1.1547	45.6903	-0.0307041	1.49398	-0.0205518	0.983603	0.999925	no (non-shrunken)	45.6903	-2.7534e-08	0.00144269	0.983603	0.999925	no (shrunken)
MAG1_00631_histone	MAG1	MAG1_00631	histone	207	26.087	15.4589	31.401	27.0531	58.4541	322	361	601	-0.701587	-0.443456	1.14504	415.851	-0.638555	1.24661	-0.512234	0.608488	0.999925	no (non-shrunken)	415.851	-5.15275e-07	0.00144269	0.608488	0.999925	no (shrunken)
MAG1_00632_methanogenesis_marker_protein_Mmp4/MtxX	MAG1	MAG1_00632	methanogenesis_marker_protein_Mmp4/MtxX	786	17.8117	21.5013	32.57	28.117	60.687	11	14	15	-1.1209	0.320256	0.800641	13.0655	-0.0919461	2.01546	-0.0456205	0.963613	#NA	no (non-shrunken)	13.0655	-1.56452e-08	0.00144269	0.963613	0.999925	no (shrunken)
MAG1_00633_methanogenesis_marker_2_protein	MAG1	MAG1_00633	methanogenesis_marker_2_protein	1011	20.4748	20.4748	33.9268	25.1236	59.0504	29	26	40	-0.361772	-0.768767	1.13054	31.0867	-0.353282	1.60811	-0.219688	0.826114	0.999925	no (non-shrunken)	31.0867	-1.36053e-07	0.00144269	0.826114	0.999925	no (shrunken)
MAG1_00634_replication_factor_C_large_subunit	MAG1	MAG1_00634	replication_factor_C_large_subunit	1410	23.4043	17.4468	30.7092	28.4397	59.1489	25	25	29	-0.57735	-0.57735	1.1547	25.9673	-0.0319184	1.67264	-0.0190826	0.984775	0.999925	no (non-shrunken)	25.9673	-4.97045e-08	0.00144269	0.984775	0.999925	no (shrunken)
MAG1_00635_hypothetical_protein_GX191_02950	MAG1	MAG1_00635	hypothetical_protein_GX191_02950	426	17.8404	20.1878	30.7512	31.2207	61.9718	5	8	6	-0.872872	1.09109	-0.218218	6.21552	0.276492	2.6123	0.105842	0.915708	#NA	no (non-shrunken)	6.21552	2.28244e-07	0.00144269	0.915708	#NA	no (shrunken)
MAG1_00636_archaemetzincin_family_Zn-dependent_metalloprotease	MAG1	MAG1_00636	archaemetzincin_family_Zn-dependent_metalloprotease	537	21.9739	18.8082	29.9814	29.2365	59.2179	33	41	32	-0.473016	1.14875	-0.675737	34.9389	0.381525	1.57113	0.242835	0.808133	0.999925	no (non-shrunken)	34.9389	1.65208e-07	0.00144269	0.808133	0.999925	no (shrunken)
MAG1_00637_nucleoside_deaminase	MAG1	MAG1_00637	nucleoside_deaminase	435	21.3793	20	33.5632	25.0575	58.6207	15	22	25	-1.10427	0.259828	0.844441	20.1256	-0.269799	1.78235	-0.151372	0.879682	0.999925	no (non-shrunken)	20.1256	-8.46609e-08	0.00144269	0.879682	0.999925	no (shrunken)
MAG1_00638_hypothetical_protein	MAG1	MAG1_00638	hypothetical_protein	255	28.2353	17.6471	28.2353	25.8824	54.1176	13	4	29	-0.184274	-0.895047	1.07932	14.8342	-1.54214	2.00638	-0.76862	0.442119	0.999925	no (non-shrunken)	14.8342	-4.40088e-07	0.00144269	0.442119	0.999925	no (shrunken)
MAG1_00639_ABC_transporter_ATP-binding_protein	MAG1	MAG1_00639	ABC_transporter_ATP-binding_protein	789	16.6033	18.5044	35.9949	28.8973	64.8923	9	10	14	-0.755929	-0.377964	1.13389	10.7469	-0.38216	2.14255	-0.178367	0.858435	#NA	no (non-shrunken)	10.7469	-7.5909e-08	0.00144269	0.858435	#NA	no (shrunken)
MAG1_00640_iron_ABC_transporter_permease	MAG1	MAG1_00640	iron_ABC_transporter_permease	1053	14.5299	21.8424	30.5793	33.0484	63.6277	3	8	8	-1.1547	0.57735	0.57735	6.08747	-0.399812	2.64189	-0.151336	0.879711	#NA	no (non-shrunken)	6.08747	-1.43707e-07	0.00144269	0.879711	#NA	no (shrunken)
MAG1_00641_ABC_transporter_substrate-binding_protein	MAG1	MAG1_00641	ABC_transporter_substrate-binding_protein	1194	18.928	17.8392	29.8995	33.3333	63.2328	12	15	16	-1.1209	0.320256	0.800641	14.0557	-0.0732146	1.97091	-0.0371476	0.970367	0.999925	no (non-shrunken)	14.0557	-5.8116e-08	0.00144269	0.970367	0.999925	no (shrunken)
MAG1_00642_hypothetical_protein_GX191_02985	MAG1	MAG1_00642	hypothetical_protein_GX191_02985	516	17.8295	17.2481	30.814	34.1085	64.9225	6	14	6	-0.57735	1.1547	-0.57735	8.5054	0.881941	2.36288	0.373247	0.708964	#NA	no (non-shrunken)	8.5054	-2.19094e-08	0.00144269	0.708964	#NA	no (shrunken)
MAG1_00643_CBS_domain-containing_protein	MAG1	MAG1_00643	CBS_domain-containing_protein	1137	16.6227	24.4503	28.9358	29.9912	58.927	19	46	33	-1.01211	0.987429	0.0246857	31.7079	0.120752	1.62988	0.0740861	0.940942	0.999925	no (non-shrunken)	31.7079	3.31734e-08	0.00144269	0.940942	0.999925	no (shrunken)
MAG1_00644_photosystem_reaction_center_subunit_H	MAG1	MAG1_00644	photosystem_reaction_center_subunit_H	264	28.4091	21.2121	27.2727	23.1061	50.3788	67	102	78	-0.856713	1.09883	-0.242115	80.8946	0.277941	1.38497	0.200684	0.840946	0.999925	no (non-shrunken)	80.8946	9.67837e-08	0.00144269	0.840946	0.999925	no (shrunken)
MAG1_00645_tRNA_5'-guanylyltransferase	MAG1	MAG1_00645	tRNA_5'-guanylyltransferase	735	21.3605	18.5034	28.9796	31.1565	60.1361	13	15	11	0	1	-1	12.9083	0.523471	2.03123	0.257711	0.79663	#NA	no (non-shrunken)	12.9083	1.30338e-07	0.00144269	0.79663	0.999925	no (shrunken)
MAG1_00646_isoleucine--tRNA_ligase	MAG1	MAG1_00646	isoleucine--tRNA_ligase	3210	20.1246	18.9097	32.4611	28.5047	60.9657	6	12	10	-1.09109	0.872872	0.218218	9.07582	-0.000531769	2.28293	-0.000232932	0.999814	#NA	no (non-shrunken)	9.07582	2.02431e-08	0.00144269	0.999814	#NA	no (shrunken)
MAG1_00647_TIGR00725_family_protein	MAG1	MAG1_00647	TIGR00725_family_protein	483	19.0476	15.528	35.4037	30.0207	65.4244	12	16	11	-0.377964	1.13389	-0.755929	12.862	0.516853	2.03444	0.254052	0.799455	#NA	no (non-shrunken)	12.862	1.39413e-07	0.00144269	0.799455	0.999925	no (shrunken)
MAG1_00648_molybdopterin_biosynthesis_protein	MAG1	MAG1_00648	molybdopterin_biosynthesis_protein	1863	17.6597	17.606	33.548	31.1863	64.7343	20	20	20	#NA	#NA	#NA	19.8047	0.182178	1.79095	0.101722	0.918978	0.999925	no (non-shrunken)	19.8047	6.45394e-08	0.00144269	0.918978	0.999925	no (shrunken)
MAG1_00649_molybdopterin_molybdotransferase_MoeA	MAG1	MAG1_00649	molybdopterin_molybdotransferase_MoeA	1203	16.3757	17.872	35.9102	29.8421	65.7523	19	21	19	-0.57735	1.1547	-0.57735	19.4554	0.25154	1.79935	0.139795	0.888822	0.999925	no (non-shrunken)	19.4554	3.16483e-08	0.00144269	0.888822	0.999925	no (shrunken)
MAG1_00650_hypothetical_protein_GX191_03025	MAG1	MAG1_00650	hypothetical_protein_GX191_03025	183	30.6011	19.1257	27.8689	22.4044	50.2732	86	174	156	-1.13286	0.760018	0.372839	134.564	-0.113495	1.33706	-0.0848847	0.932353	0.999925	no (non-shrunken)	134.564	3.23449e-08	0.00144269	0.932353	0.999925	no (shrunken)
MAG1_00651_D-tyrosyl-tRNA(Tyr)_deacylase	MAG1	MAG1_00651	D-tyrosyl-tRNA(Tyr)_deacylase	1314	24.4292	19.6347	27.1689	28.7671	55.9361	30	43	32	-0.714286	1.14286	-0.428571	34.4792	0.355261	1.57759	0.225192	0.82183	0.999925	no (non-shrunken)	34.4792	1.48337e-07	0.00144269	0.82183	0.999925	no (shrunken)
MAG1_00652_cell_division_protein_FtsZ	MAG1	MAG1_00652	cell_division_protein_FtsZ	1098	22.9508	17.5774	31.9672	27.5046	59.4718	52	80	77	-1.14919	0.672168	0.477023	68.0375	-0.0603505	1.41321	-0.0427045	0.965937	0.999925	no (non-shrunken)	68.0375	-1.81257e-08	0.00144269	0.965937	0.999925	no (shrunken)
MAG1_00653_protein_translocase_SEC61_complex_subunit_gamma	MAG1	MAG1_00653	protein_translocase_SEC61_complex_subunit_gamma	210	29.5238	25.2381	24.7619	20.4762	45.2381	81	110	111	-1.1542	0.547758	0.606446	98.5891	-0.0491962	1.3525	-0.0363741	0.970984	0.999925	no (non-shrunken)	98.5891	-1.63835e-08	0.00144269	0.970984	0.999925	no (shrunken)
MAG1_00654_transcription_elongation_factor_Spt5	MAG1	MAG1_00654	transcription_elongation_factor_Spt5	483	27.5362	18.4265	30.0207	24.0166	54.0373	82	73	80	0.77588	-1.12855	0.352673	77.709	0.142082	1.38963	0.102245	0.918562	0.999925	no (non-shrunken)	77.709	8.51852e-08	0.00144269	0.918562	0.999925	no (shrunken)
MAG1_00655_hypothetical_protein	MAG1	MAG1_00655	hypothetical_protein	231	26.4069	23.3766	26.4069	23.8095	50.2165	18	33	56	-0.923031	-0.139325	1.06236	34.1401	-0.980251	1.58626	-0.617962	0.5366	0.999925	no (non-shrunken)	34.1401	-4.76453e-07	0.00144269	0.5366	0.999925	no (shrunken)
MAG1_00656_50S_ribosomal_protein_L11	MAG1	MAG1_00656	50S_ribosomal_protein_L11	477	23.4801	16.5618	32.4948	27.4633	59.9581	44	47	66	-0.698498	-0.447039	1.14554	51.1946	-0.357421	1.46505	-0.243965	0.807258	0.999925	no (non-shrunken)	51.1946	-1.01371e-07	0.00144269	0.807258	0.999925	no (shrunken)
MAG1_00657_50S_ribosomal_protein_L1	MAG1	MAG1_00657	50S_ribosomal_protein_L1	642	26.1682	18.6916	29.9065	25.2336	55.1402	34	46	63	-0.937894	-0.114377	1.05227	46.2967	-0.487243	1.49021	-0.326964	0.743695	0.999925	no (non-shrunken)	46.2967	-2.19717e-07	0.00144269	0.743695	0.999925	no (shrunken)
MAG1_00658_50S_ribosomal_protein_L10	MAG1	MAG1_00658	50S_ribosomal_protein_L10	1029	25.656	16.2293	31.001	27.1137	58.1147	29	42	42	-1.1547	0.57735	0.57735	36.8204	-0.0775892	1.55513	-0.0498923	0.960208	0.999925	no (non-shrunken)	36.8204	-2.29645e-08	0.00144269	0.960208	0.999925	no (shrunken)
MAG1_00659_50S_ribosomal_protein_P1	MAG1	MAG1_00659	50S_ribosomal_protein_P1	318	22.327	14.1509	34.9057	28.6164	63.522	22	26	23	-0.800641	1.1209	-0.320256	23.37	0.235832	1.71653	0.137388	0.890724	0.999925	no (non-shrunken)	23.37	8.78951e-08	0.00144269	0.890724	0.999925	no (shrunken)
MAG1_00660_group-II-D1D4-7	MAG1	MAG1_00660	group-II-D1D4-7	158	25.3165	19.6203	27.8481	27.2152	55.0633	0	8	0	-0.57735	1.1547	-0.57735	2.564	4.52829	4.86594	0.93061	0.352055	#NA	no (non-shrunken)	2.564	1.06311e-07	0.00144269	0.352055	#NA	no (shrunken)
MAG1_00661_hypothetical_protein_GX191_03070	MAG1	MAG1_00661	hypothetical_protein_GX191_03070	432	25	18.0556	27.3148	29.6296	56.9444	5	11	9	-1.09109	0.872872	0.218218	8.08558	-0.0222454	2.37993	-0.00934712	0.992542	#NA	no (non-shrunken)	8.08558	1.09964e-08	0.00144269	0.992542	#NA	no (shrunken)
MAG1_00662_NusA-like_transcription_termination_signal-binding_factor	MAG1	MAG1_00662	NusA-like_transcription_termination_signal-binding_factor	450	21.5556	23.7778	30.8889	23.7778	54.6667	52	54	63	-0.739544	-0.398216	1.13776	55.4646	-0.0688323	1.44832	-0.0475256	0.962094	0.999925	no (non-shrunken)	55.4646	-2.59931e-08	0.00144269	0.962094	0.999925	no (shrunken)
MAG1_00663_50S_ribosomal_protein_L30e	MAG1	MAG1_00663	50S_ribosomal_protein_L30e	288	26.0417	21.1806	28.8194	23.9583	52.7778	68	108	144	-1.01707	0.0350715	0.982003	103.173	-0.54998	1.35143	-0.40696	0.684037	0.999925	no (non-shrunken)	103.173	-2.843e-07	0.00144269	0.684037	0.999925	no (shrunken)
MAG1_00664_DNA-directed_RNA_polymerase_subunit_A''	MAG1	MAG1_00664	DNA-directed_RNA_polymerase_subunit_A''	1173	25.746	19.5226	30.179	24.5524	54.7315	37	39	49	-0.725866	-0.414781	1.14065	40.9139	-0.18699	1.52174	-0.122879	0.902203	0.999925	no (non-shrunken)	40.9139	-8.23935e-08	0.00144269	0.902203	0.999925	no (shrunken)
MAG1_00665_DNA-directed_RNA_polymerase_subunit_A'	MAG1	MAG1_00665	DNA-directed_RNA_polymerase_subunit_A'	2649	22.3481	19.1015	30.4643	28.0861	58.5504	22	21	27	-0.414781	-0.725866	1.14065	22.9789	-0.14429	1.72247	-0.0837692	0.93324	0.999925	no (non-shrunken)	22.9789	-4.55066e-08	0.00144269	0.93324	0.999925	no (shrunken)
MAG1_00666_DNA-directed_RNA_polymerase_subunit_B	MAG1	MAG1_00666	DNA-directed_RNA_polymerase_subunit_B	1818	21.6172	19.692	30.473	28.2178	58.6909	15	23	26	-1.1138	0.293105	0.820694	20.7489	-0.289909	1.7694	-0.163846	0.869852	0.999925	no (non-shrunken)	20.7489	-9.87191e-08	0.00144269	0.869852	0.999925	no (shrunken)
MAG1_00667_DNA-directed_RNA_polymerase_subunit_B''	MAG1	MAG1_00667	DNA-directed_RNA_polymerase_subunit_B''	1542	21.6602	19.9092	30.0259	28.4047	58.4306	14	38	43	-1.13959	0.408531	0.731056	30.338	-0.587192	1.65076	-0.35571	0.722057	0.999925	no (non-shrunken)	30.338	-2.32542e-07	0.00144269	0.722057	0.999925	no (shrunken)
MAG1_00668_DNA-directed_RNA_polymerase_subunit_H	MAG1	MAG1_00668	DNA-directed_RNA_polymerase_subunit_H	198	26.2626	19.697	31.3131	22.7273	54.0404	118	142	175	-0.943456	-0.104829	1.04828	141.802	-0.255325	1.31014	-0.194884	0.845484	0.999925	no (non-shrunken)	141.802	-1.49049e-07	0.00144269	0.845484	0.999925	no (shrunken)
MAG1_00669_tRNA-Lys(ttt)	MAG1	MAG1_00669	tRNA-Lys(ttt)	74	16.2162	24.3243	33.7838	25.6757	59.4595	92	176	251	-1.01832	0.0377157	0.980609	166.177	-0.753458	1.31425	-0.573299	0.566442	0.999925	no (non-shrunken)	166.177	-4.75835e-07	0.00144269	0.566442	0.999925	no (shrunken)
MAG1_00670_phosphate-starvation-inducible_PsiE_family_protein	MAG1	MAG1_00670	phosphate-starvation-inducible_PsiE_family_protein	438	21.2329	24.8858	24.4292	29.4521	53.8813	19	44	31	-0.986404	1.01306	-0.0266596	30.4612	0.16767	1.64039	0.102214	0.918587	0.999925	no (non-shrunken)	30.4612	7.12975e-08	0.00144269	0.918587	0.999925	no (shrunken)
MAG1_00671_response_regulator	MAG1	MAG1_00671	response_regulator	636	25.9434	19.1824	27.044	27.8302	54.8742	56	90	98	-1.13597	0.388623	0.747352	79.07	-0.26487	1.38936	-0.190641	0.848807	0.999925	no (non-shrunken)	79.07	-1.36348e-07	0.00144269	0.848807	0.999925	no (shrunken)
MAG1_00672_roadblock/LC7_domain-containing_protein	MAG1	MAG1_00672	roadblock/LC7_domain-containing_protein	384	21.875	23.9583	29.9479	24.2188	54.1667	80	117	127	-1.13091	0.363507	0.767403	105.311	-0.202325	1.34605	-0.150311	0.88052	0.999925	no (non-shrunken)	105.311	-1.07804e-07	0.00144269	0.88052	0.999925	no (shrunken)
MAG1_00673_tRNA-Pro(ggg)	MAG1	MAG1_00673	tRNA-Pro(ggg)	73	16.4384	20.5479	35.6164	27.3973	63.0137	0	25	0	-0.57735	1.1547	-0.57735	8.0125	6.17104	3.6036	1.71246	0.0868112	#NA	no (non-shrunken)	8.0125	2.53925e-07	0.00144269	0.0868112	#NA	no (shrunken)
MAG1_00674_DUF89_family_protein	MAG1	MAG1_00674	DUF89_family_protein	837	21.0275	21.2664	26.2843	31.4217	57.7061	10	21	26	-1.09953	0.244339	0.855186	18.2735	-0.596993	1.84204	-0.324093	0.745868	0.999925	no (non-shrunken)	18.2735	-1.79917e-07	0.00144269	0.745868	0.999925	no (shrunken)
MAG1_00675_phosphoglycerate_kinase	MAG1	MAG1_00675	phosphoglycerate_kinase	1215	19.177	21.07	33.4156	26.3374	59.7531	52	50	71	-0.488918	-0.661477	1.1504	56.6054	-0.293162	1.44475	-0.202915	0.839201	0.999925	no (non-shrunken)	56.6054	-1.22778e-07	0.00144269	0.839201	0.999925	no (shrunken)
MAG1_00676_V-type_ATP_synthase_subunit_D	MAG1	MAG1_00676	V-type_ATP_synthase_subunit_D	627	23.2855	19.2982	32.6954	24.7209	57.4163	47	69	82	-1.07394	0.16957	0.904374	64.1919	-0.33533	1.42171	-0.235864	0.813539	0.999925	no (non-shrunken)	64.1919	-1.74275e-07	0.00144269	0.813539	0.999925	no (shrunken)
MAG1_00677_ATP_synthase_subunit_B	MAG1	MAG1_00677	ATP_synthase_subunit_B	1386	21.4286	19.8413	30.8802	27.8499	58.7302	33	42	63	-0.844441	-0.259828	1.10427	44.6478	-0.5775	1.49822	-0.385457	0.699899	0.999925	no (non-shrunken)	44.6478	-2.80687e-07	0.00144269	0.699899	0.999925	no (shrunken)
MAG1_00678_ATP_synthase_subunit_A	MAG1	MAG1_00678	ATP_synthase_subunit_A	1755	21.5385	19.3162	31.7949	27.3504	59.1453	37	48	66	-0.910739	-0.159379	1.07012	48.9469	-0.464952	1.47602	-0.315004	0.752759	0.999925	no (non-shrunken)	48.9469	-1.53743e-07	0.00144269	0.752759	0.999925	no (shrunken)
MAG1_00679_V-type_ATP_synthase_subunit_F	MAG1	MAG1_00679	V-type_ATP_synthase_subunit_F	303	22.7723	19.4719	34.9835	22.7723	57.7558	57	46	97	-0.360172	-0.770023	1.1302	65.032	-0.72105	1.42269	-0.506821	0.612281	0.999925	no (non-shrunken)	65.032	-3.8781e-07	0.00144269	0.612281	0.999925	no (shrunken)
MAG1_00680_V-type_ATP_synthase_subunit_C	MAG1	MAG1_00680	V-type_ATP_synthase_subunit_C	1059	22.0963	20.7743	30.406	26.7233	57.1294	51	53	89	-0.62348	-0.529958	1.15344	62.6514	-0.594806	1.42271	-0.41808	0.675888	0.999925	no (non-shrunken)	62.6514	-3.15494e-07	0.00144269	0.675888	0.999925	no (shrunken)
MAG1_00681_V-type_ATP_synthase_subunit_E	MAG1	MAG1_00681	V-type_ATP_synthase_subunit_E	597	24.2881	17.9229	33.1658	24.6231	57.7889	49	83	124	-0.967485	-0.0621321	1.02962	82.1325	-0.752129	1.38564	-0.542801	0.587267	0.999925	no (non-shrunken)	82.1325	-4.26852e-07	0.00144269	0.587267	0.999925	no (shrunken)
MAG1_00682_ATPase	MAG1	MAG1_00682	ATPase	249	18.4739	30.9237	30.1205	20.4819	50.6024	92	104	184	-0.693148	-0.453213	1.14636	122.81	-0.732336	1.32409	-0.553084	0.580206	0.999925	no (non-shrunken)	122.81	-4.62588e-07	0.00144269	0.580206	0.999925	no (shrunken)
MAG1_00683_V-type_ATP_synthase_subunit_I	MAG1	MAG1_00683	V-type_ATP_synthase_subunit_I	1989	22.2222	21.7697	28.909	27.099	56.008	142	176	243	-0.875645	-0.214047	1.08969	182.098	-0.439831	1.28948	-0.341091	0.733035	0.999925	no (non-shrunken)	182.098	-2.0359e-07	0.00144269	0.733035	0.999925	no (shrunken)
MAG1_00684_ATPase	MAG1	MAG1_00684	ATPase	330	31.2121	18.1818	31.5152	19.0909	50.6061	378	401	526	-0.715694	-0.426905	1.1426	426.502	-0.253836	1.24624	-0.203682	0.838602	0.999925	no (non-shrunken)	426.502	-1.6247e-07	0.00144269	0.838602	0.999925	no (shrunken)
MAG1_00685_alpha/beta_hydrolase	MAG1	MAG1_00685	alpha/beta_hydrolase	537	18.2495	21.2291	29.2365	31.2849	60.5214	21	37	41	-1.13389	0.377964	0.755929	31.98	-0.343308	1.60563	-0.213815	0.830692	0.999925	no (non-shrunken)	31.98	-1.36076e-07	0.00144269	0.830692	0.999925	no (shrunken)
MAG1_00686_hypothetical_protein	MAG1	MAG1_00686	hypothetical_protein	288	23.2639	21.875	28.125	26.7361	54.8611	86	146	99	-0.770902	1.12995	-0.35905	108.327	0.386008	1.35034	0.285861	0.774985	0.999925	no (non-shrunken)	108.327	1.24217e-07	0.00144269	0.774985	0.999925	no (shrunken)
MAG1_00687_hypothetical_protein	MAG1	MAG1_00687	hypothetical_protein	210	22.8571	22.8571	29.0476	25.2381	54.2857	7	9	4	0.132453	0.927173	-1.05963	6.66408	1.17062	2.57551	0.45452	0.649455	#NA	no (non-shrunken)	6.66408	1.64562e-07	0.00144269	0.649455	#NA	no (shrunken)
MAG1_00688_sigmaK-factor_processing_regulatory_BofA	MAG1	MAG1_00688	sigmaK-factor_processing_regulatory_BofA	264	19.3182	25.7576	25	29.9242	54.9242	80	76	59	0.747352	0.388623	-1.13597	71.5768	0.587565	1.4034	0.418672	0.675456	0.999925	no (non-shrunken)	71.5768	3.25569e-07	0.00144269	0.675456	0.999925	no (shrunken)
MAG1_00689_TldD/PmbA_family_protein	MAG1	MAG1_00689	TldD/PmbA_family_protein	1293	20.1856	18.7935	33.488	27.5329	61.0209	16	13	22	-0.218218	-0.872872	1.09109	16.6994	-0.409905	1.87691	-0.218393	0.827123	0.999925	no (non-shrunken)	16.6994	-1.35649e-07	0.00144269	0.827123	0.999925	no (shrunken)
MAG1_00690_TldD/PmbA_family_protein	MAG1	MAG1_00690	TldD/PmbA_family_protein	1329	19.7141	18.0587	34.3868	27.8405	62.2272	19	21	32	-0.714286	-0.428571	1.14286	23.3925	-0.500537	1.71207	-0.292358	0.770013	0.999925	no (non-shrunken)	23.3925	-1.72365e-07	0.00144269	0.770013	0.999925	no (shrunken)
MAG1_00691_ATP-dependent_protease_LonB	MAG1	MAG1_00691	ATP-dependent_protease_LonB	1941	22.3081	17.7228	30.4997	29.4693	59.9691	42	65	70	-1.1384	0.40179	0.736614	57.4412	-0.225985	1.44565	-0.15632	0.87578	0.999925	no (non-shrunken)	57.4412	-1.03647e-07	0.00144269	0.87578	0.999925	no (shrunken)
MAG1_00692_ribose-phosphate_diphosphokinase	MAG1	MAG1_00692	ribose-phosphate_diphosphokinase	858	21.3287	18.8811	29.4872	30.303	59.7902	10	19	13	-0.872872	1.09109	-0.218218	13.6954	0.310835	2.00198	0.155264	0.876613	0.999925	no (non-shrunken)	13.6954	8.43101e-08	0.00144269	0.876613	0.999925	no (shrunken)
MAG1_00693_RNA_3'-terminal_phosphate_cyclase	MAG1	MAG1_00693	RNA_3'-terminal_phosphate_cyclase	981	16.4118	16.3099	33.2314	34.0469	67.2783	5	4	5	0.57735	-1.1547	0.57735	4.63067	0.0398847	2.91875	0.013665	0.989097	#NA	no (non-shrunken)	4.63067	8.12789e-09	0.00144269	0.989097	#NA	no (shrunken)
MAG1_00694_nucleotide-binding_protein	MAG1	MAG1_00694	nucleotide-binding_protein	456	17.3246	19.0789	33.3333	30.2632	63.5965	4	13	6	-0.77588	1.12855	-0.352673	7.45114	0.635424	2.48691	0.255508	0.798331	#NA	no (non-shrunken)	7.45114	1.29065e-07	0.00144269	0.798331	#NA	no (shrunken)
MAG1_00695_orotate_phosphoribosyltransferase-like_protein	MAG1	MAG1_00695	orotate_phosphoribosyltransferase-like_protein	615	20.4878	17.2358	32.0325	30.2439	62.2764	35	44	43	-1.14875	0.675737	0.473016	39.9655	0.0490357	1.52932	0.0320638	0.974421	0.999925	no (non-shrunken)	39.9655	7.59072e-09	0.00144269	0.974421	0.999925	no (shrunken)
MAG1_00696_thermosome_subunit	MAG1	MAG1_00696	thermosome_subunit	1596	24.1228	16.9799	31.015	27.8822	58.8972	197	283	149	-0.186571	1.08015	-0.893575	208.102	0.852759	1.2853	0.663469	0.50703	0.999925	no (non-shrunken)	208.102	5.20452e-07	0.00144269	0.50703	0.999925	no (shrunken)
MAG1_00697_thiamine_S_protein	MAG1	MAG1_00697	thiamine_S_protein	204	23.5294	21.5686	25.4902	29.4118	54.902	0	8	8	-1.1547	0.57735	0.57735	4.98683	-0.910669	3.21622	-0.283149	0.777063	#NA	no (non-shrunken)	4.98683	-1.04865e-07	0.00144269	0.777063	#NA	no (shrunken)
MAG1_00698_tRNA-Ser(cga)	MAG1	MAG1_00698	tRNA-Ser(cga)	87	16.092	20.6897	33.3333	29.8851	63.2184	40	286	257	-1.14796	0.681837	0.466128	184.172	-0.549126	1.46404	-0.375076	0.707604	0.999925	no (non-shrunken)	184.172	-2.87976e-07	0.00144269	0.707604	0.999925	no (shrunken)
MAG1_00699_hydroxyethylthiazole_kinase	MAG1	MAG1_00699	hydroxyethylthiazole_kinase	849	18.4923	17.0789	33.4511	30.9776	64.4287	9	15	10	-0.725866	1.14065	-0.414781	11.138	0.422045	2.13274	0.197889	0.843132	#NA	no (non-shrunken)	11.138	9.77044e-08	0.00144269	0.843132	0.999925	no (shrunken)
MAG1_00700_thiamine_phosphate_synthase	MAG1	MAG1_00700	thiamine_phosphate_synthase	630	15.5556	16.1905	32.8571	35.3968	68.254	7	10	1	0.218218	0.872872	-1.09109	6.07602	3.25323	2.93671	1.10778	0.267957	#NA	no (non-shrunken)	6.07602	2.83228e-07	0.00144269	0.267957	#NA	no (shrunken)
MAG1_00701_tRNA_(N6-threonylcarbamoyladenosine(37)-N6)-methyltransferase_TrmO	MAG1	MAG1_00701	tRNA_(N6-threonylcarbamoyladenosine(37)-N6)-methyltransferase_TrmO	483	19.2547	19.2547	26.501	34.9896	61.4907	4	9	3	-0.414781	1.14065	-0.725866	5.26058	1.26206	2.83847	0.444626	0.65659	#NA	no (non-shrunken)	5.26058	2.31449e-06	0.0014427	0.65659	#NA	no (shrunken)
MAG1_00702_molybdate_ABC_transporter_substrate-binding_protein	MAG1	MAG1_00702	molybdate_ABC_transporter_substrate-binding_protein	819	26.2515	18.1929	25.7631	29.7924	55.5556	2	9	2	-0.57735	1.1547	-0.57735	4.22397	1.58225	3.16059	0.500619	0.616639	#NA	no (non-shrunken)	4.22397	1.42712e-07	0.00144269	0.616639	#NA	no (shrunken)
MAG1_00703_tRNA_(N6-threonylcarbamoyladenosine(37)-N6)-methyltransferase_TrmO	MAG1	MAG1_00703	tRNA_(N6-threonylcarbamoyladenosine(37)-N6)-methyltransferase_TrmO	486	19.1358	18.93	28.6008	33.3333	61.9342	2	9	3	-0.704361	1.14459	-0.440225	4.52682	0.997483	3.03289	0.328889	0.74224	#NA	no (non-shrunken)	4.52682	1.04347e-07	0.00144269	0.74224	#NA	no (shrunken)
MAG1_00704_molybdate_ABC_transporter_permease_subunit	MAG1	MAG1_00704	molybdate_ABC_transporter_permease_subunit	879	14.7895	22.9807	26.9625	35.2673	62.2298	0	2	0	-0.57735	1.1547	-0.57735	0.641	2.53358	6.0405	0.419433	0.6749	#NA	no (non-shrunken)	0.641	6.18408e-08	0.00144269	0.6749	#NA	no (shrunken)
MAG1_00705_ATP-binding_cassette_domain-containing_protein	MAG1	MAG1_00705	ATP-binding_cassette_domain-containing_protein	1050	19.3333	18.6667	29.619	32.381	62	2	7	2	-0.57735	1.1547	-0.57735	3.58297	1.30065	3.33219	0.390329	0.696293	#NA	no (non-shrunken)	3.58297	1.07935e-07	0.00144269	0.696293	#NA	no (shrunken)
MAG1_00706_hypothetical_protein_GX191_00350	MAG1	MAG1_00706	hypothetical_protein_GX191_00350	519	20.6166	20.2312	28.9017	30.2505	59.1522	6	13	8	-0.83205	1.1094	-0.27735	8.79061	0.396	2.31862	0.170792	0.864388	#NA	no (non-shrunken)	8.79061	7.85404e-08	0.00144269	0.864388	#NA	no (shrunken)
MAG1_00707_rubredoxin	MAG1	MAG1_00707	rubredoxin	159	22.0126	20.7547	28.3019	28.9308	57.2327	0	55	83	-1.08939	0.213141	0.876246	42.7643	-1.50921	2.06214	-0.731865	0.464251	0.999925	no (non-shrunken)	42.7643	-3.98161e-07	0.00144269	0.464251	0.999925	no (shrunken)
MAG1_00708_hypothetical_protein	MAG1	MAG1_00708	hypothetical_protein	213	21.1268	22.0657	29.108	27.6995	56.8075	0	8	0	-0.57735	1.1547	-0.57735	2.564	4.52829	4.86594	0.93061	0.352055	#NA	no (non-shrunken)	2.564	1.06311e-07	0.00144269	0.352055	#NA	no (shrunken)
MAG1_00709_hypothetical_protein	MAG1	MAG1_00709	hypothetical_protein	162	24.0741	16.6667	32.716	26.5432	59.2593	12	15	6	0.218218	0.872872	-1.09109	11.0272	1.34178	2.16312	0.6203	0.53506	#NA	no (non-shrunken)	11.0272	2.5915e-07	0.00144269	0.53506	0.999925	no (shrunken)
MAG1_00710_MFS_transporter	MAG1	MAG1_00710	MFS_transporter	1380	15.4348	22.8986	26.7391	34.9275	61.6667	4	8	3	-0.377964	1.13389	-0.755929	4.94008	1.15142	2.89686	0.397471	0.69102	#NA	no (non-shrunken)	4.94008	1.3206e-07	0.00144269	0.69102	#NA	no (shrunken)
MAG1_00711_MFS_transporter	MAG1	MAG1_00711	MFS_transporter	1224	15.8497	22.7124	30.8007	30.6373	61.4379	2	5	4	-1.09109	0.872872	0.218218	3.54767	-0.0493826	3.25909	-0.0151523	0.987911	#NA	no (non-shrunken)	3.54767	-2.24447e-09	0.00144269	0.987911	#NA	no (shrunken)
MAG1_00712_DUF5518_domain-containing_protein	MAG1	MAG1_00712	DUF5518_domain-containing_protein	339	10.0295	26.2537	36.5782	27.1386	63.7168	10	6	13	0.0949158	-1.04407	0.949158	9.5289	-0.496079	2.24485	-0.220986	0.825104	#NA	no (non-shrunken)	9.5289	-1.53372e-07	0.00144269	0.825104	#NA	no (shrunken)
MAG1_00713_carbamate_kinase	MAG1	MAG1_00713	carbamate_kinase	945	19.3651	18.9418	33.8624	27.8307	61.6931	11	14	18	-0.949158	-0.0949158	1.04407	13.9741	-0.354967	1.97263	-0.179946	0.857195	0.999925	no (non-shrunken)	13.9741	-8.90163e-08	0.00144269	0.857195	0.999925	no (shrunken)
MAG1_00714_amidinotransferase	MAG1	MAG1_00714	amidinotransferase	1302	18.5868	20.1997	33.2565	27.957	61.2135	11	14	18	-0.949158	-0.0949158	1.04407	13.9741	-0.354967	1.97263	-0.179946	0.857195	0.999925	no (non-shrunken)	13.9741	-8.90163e-08	0.00144269	0.857195	0.999925	no (shrunken)
MAG1_00715_hypothetical_protein_GX191_00305	MAG1	MAG1_00715	hypothetical_protein_GX191_00305	165	18.1818	25.4545	26.6667	29.697	56.3636	37	56	62	-1.12378	0.332026	0.791755	50.2995	-0.252144	1.47382	-0.171082	0.864159	0.999925	no (non-shrunken)	50.2995	-1.3356e-07	0.00144269	0.864159	0.999925	no (shrunken)
MAG1_00716_hypothetical_protein_GX191_00300	MAG1	MAG1_00716	hypothetical_protein_GX191_00300	138	21.7391	22.4638	33.3333	22.4638	55.7971	18	10	9	1.14875	-0.473016	-0.675737	12.5345	0.845727	2.07847	0.406899	0.684082	#NA	no (non-shrunken)	12.5345	1.98942e-07	0.00144269	0.684082	0.999925	no (shrunken)
MAG1_00717_DUF362_domain-containing_protein	MAG1	MAG1_00717	DUF362_domain-containing_protein	1104	20.3804	18.6594	30.9783	29.9819	60.9601	7	6	7	0.57735	-1.1547	0.57735	6.61114	0.0820271	2.54774	0.032196	0.974316	#NA	no (non-shrunken)	6.61114	6.55817e-09	0.00144269	0.974316	#NA	no (shrunken)
MAG1_00718_hypothetical_protein	MAG1	MAG1_00718	hypothetical_protein	177	21.4689	22.0339	25.9887	30.5085	56.4972	0	12	0	-0.57735	1.1547	-0.57735	3.846	5.11293	4.29392	1.19074	0.233757	#NA	no (non-shrunken)	3.846	1.55134e-07	0.00144269	0.233757	#NA	no (shrunken)
MAG1_00719_ZPR1_zinc_finger_domain-containing_protein	MAG1	MAG1_00719	ZPR1_zinc_finger_domain-containing_protein	525	20	17.7143	32.7619	29.5238	62.2857	17	25	29	-1.09109	0.218218	0.872872	23.0322	-0.301216	1.72237	-0.174885	0.86117	0.999925	no (non-shrunken)	23.0322	-1.11679e-07	0.00144269	0.86117	0.999925	no (shrunken)
MAG1_00720_cell_division_protein_SepF	MAG1	MAG1_00720	cell_division_protein_SepF	378	27.7778	20.8995	27.2487	24.0741	51.3228	27	45	50	-1.12977	0.35822	0.771552	39.471	-0.315309	1.53916	-0.204857	0.837684	0.999925	no (non-shrunken)	39.471	-1.35621e-07	0.00144269	0.837684	0.999925	no (shrunken)
MAG1_00721_RNA-binding_protein	MAG1	MAG1_00721	RNA-binding_protein	498	22.49	19.2771	28.3133	29.9197	58.2329	5	15	21	-1.07222	0.164957	0.907265	13.0018	-0.934155	2.05252	-0.455126	0.649018	#NA	no (non-shrunken)	13.0018	-2.43617e-07	0.00144269	0.649018	0.999925	no (shrunken)
MAG1_00722_RNA-binding_protein	MAG1	MAG1_00722	RNA-binding_protein	228	27.6316	22.3684	27.6316	22.3684	50	277	306	295	-1.07012	0.910739	0.159379	289.041	0.160417	1.26166	0.127147	0.898824	0.999925	no (non-shrunken)	289.041	1.14583e-07	0.00144269	0.898824	0.999925	no (shrunken)
MAG1_00723_amidophosphoribosyltransferase	MAG1	MAG1_00723	amidophosphoribosyltransferase	1440	21.1111	19.7222	29.8611	29.3056	59.1667	29	40	45	-1.09953	0.244339	0.855186	37.0879	-0.216091	1.55129	-0.139298	0.889215	0.999925	no (non-shrunken)	37.0879	-1.13061e-07	0.00144269	0.889215	0.999925	no (shrunken)
MAG1_00724_tRNA-Met(cat)	MAG1	MAG1_00724	tRNA-Met(cat)	75	25.3333	18.6667	28	28	56	644	1316	1118	-1.10623	0.839808	0.266422	996.639	-0.0412771	1.2518	-0.0329742	0.973695	0.999925	no (non-shrunken)	996.639	-3.66617e-07	0.00144269	0.973695	0.999925	no (shrunken)
MAG1_00725_thioredoxin	MAG1	MAG1_00725	thioredoxin	453	22.9581	21.1921	28.9183	26.9316	55.8499	26	47	46	-1.15367	0.619043	0.534628	38.5337	-0.178729	1.55017	-0.115296	0.90821	0.999925	no (non-shrunken)	38.5337	-7.21521e-08	0.00144269	0.90821	0.999925	no (shrunken)
MAG1_00726_hypothetical_protein	MAG1	MAG1_00726	hypothetical_protein	642	26.1682	22.7414	28.8162	22.2741	51.0903	22	42	37	-1.1209	0.800641	0.320256	32.7379	-0.0567605	1.60313	-0.0354061	0.971756	0.999925	no (non-shrunken)	32.7379	-2.44932e-08	0.00144269	0.971756	0.999925	no (shrunken)
MAG1_00727_4a-hydroxytetrahydrobiopterin_dehydratase	MAG1	MAG1_00727	4a-hydroxytetrahydrobiopterin_dehydratase	348	17.2414	22.1264	30.7471	29.8851	60.6322	3	17	10	-1	1	0	9.57767	0.116616	2.31756	0.0503185	0.959869	#NA	no (non-shrunken)	9.57767	4.37696e-08	0.00144269	0.959869	#NA	no (shrunken)
MAG1_00728_phosphoribosylformylglycinamidine_cyclo-ligase	MAG1	MAG1_00728	phosphoribosylformylglycinamidine_cyclo-ligase	993	19.0332	19.0332	32.427	29.5065	61.9335	12	19	24	-1.0507	0.1106	0.940102	17.7605	-0.469489	1.84447	-0.254538	0.79908	0.999925	no (non-shrunken)	17.7605	-1.48213e-07	0.00144269	0.79908	0.999925	no (shrunken)
MAG1_00729_aspartate_kinase	MAG1	MAG1_00729	aspartate_kinase	1389	19.5104	18.3585	32.1814	29.9496	62.131	21	32	31	-1.15079	0.657596	0.493197	27.3489	-0.0635246	1.65614	-0.038357	0.969403	0.999925	no (non-shrunken)	27.3489	-1.76622e-08	0.00144269	0.969403	0.999925	no (shrunken)
MAG1_00730_fumarate_reductase_subunit_A	MAG1	MAG1_00730	fumarate_reductase_subunit_A	1665	18.9189	16.8168	35.1952	29.0691	64.2643	18	16	25	-0.352673	-0.77588	1.12855	19.3032	-0.36886	1.80163	-0.204737	0.837778	0.999925	no (non-shrunken)	19.3032	-1.13415e-07	0.00144269	0.837778	0.999925	no (shrunken)
MAG1_00731_succinate_dehydrogenase/fumarate_reductase_iron-sulfur_subunit	MAG1	MAG1_00731	succinate_dehydrogenase/fumarate_reductase_iron-sulfur_subunit	1467	19.3592	17.4506	35.242	27.9482	63.1902	29	25	31	0.218218	-1.09109	0.872872	28.0405	-0.0101975	1.64701	-0.00619153	0.99506	0.999925	no (non-shrunken)	28.0405	-1.52004e-08	0.00144269	0.99506	0.999925	no (shrunken)
MAG1_00732_hypothetical_protein	MAG1	MAG1_00732	hypothetical_protein	258	22.4806	25.5814	26.3566	25.5814	51.938	10	17	25	-0.977054	-0.0444116	1.02147	16.6886	-0.730688	1.87868	-0.388936	0.697324	0.999925	no (non-shrunken)	16.6886	-2.23074e-07	0.00144269	0.697324	0.999925	no (shrunken)
MAG1_00733_hypothetical_protein_GX191_05830	MAG1	MAG1_00733	hypothetical_protein_GX191_05830	1800	16.8333	23.5556	28.8333	30.7778	59.6111	9	9	11	-0.57735	-0.57735	1.1547	9.51781	-0.107458	2.23373	-0.0481072	0.961631	#NA	no (non-shrunken)	9.51781	1.41171e-08	0.00144269	0.961631	#NA	no (shrunken)
MAG1_00734_monovalent_cation/H+_antiporter_subunit_D_family_protein	MAG1	MAG1_00734	monovalent_cation/H+_antiporter_subunit_D_family_protein	1488	16.5323	25.0672	28.0914	30.3091	58.4005	5	9	8	-1.1209	0.800641	0.320256	7.14173	-0.0366394	2.47932	-0.014778	0.988209	#NA	no (non-shrunken)	7.14173	-1.1746e-09	0.00144269	0.988209	#NA	no (shrunken)
MAG1_00735_monovalent_cation/H+_antiporter_subunit_D_family_protein	MAG1	MAG1_00735	monovalent_cation/H+_antiporter_subunit_D_family_protein	1500	18.3333	25.7333	25.7333	30.2	55.9333	10	15	11	-0.755929	1.13389	-0.377964	11.8077	0.348082	2.08927	0.166605	0.867681	#NA	no (non-shrunken)	11.8077	8.52462e-08	0.00144269	0.867681	0.999925	no (shrunken)
MAG1_00736_cation:proton_antiporter_subunit_C	MAG1	MAG1_00736	cation:proton_antiporter_subunit_C	378	20.8995	23.545	27.7778	27.7778	55.5556	13	12	22	-0.484182	-0.66575	1.14993	15.2782	-0.629875	1.92165	-0.327778	0.743079	0.999925	no (non-shrunken)	15.2782	-1.82291e-07	0.00144269	0.743079	0.999925	no (shrunken)
MAG1_00737_cation:proton_antiporter	MAG1	MAG1_00737	cation:proton_antiporter	438	18.9498	22.8311	31.5068	26.7123	58.2192	8	22	13	-0.892698	1.08063	-0.187936	13.9231	0.344922	2.01324	0.171327	0.863967	0.999925	no (non-shrunken)	13.9231	1.10793e-07	0.00144269	0.863967	0.999925	no (shrunken)
MAG1_00738_hypothetical_protein_GX191_05855	MAG1	MAG1_00738	hypothetical_protein_GX191_05855	279	23.6559	24.0143	26.5233	25.8065	52.3297	19	26	23	-1.04407	0.949158	0.0949158	22.2694	0.135968	1.73794	0.0782354	0.937641	0.999925	no (non-shrunken)	22.2694	6.53338e-08	0.00144269	0.937641	0.999925	no (shrunken)
MAG1_00739_DUF4040_domain-containing_protein	MAG1	MAG1_00739	DUF4040_domain-containing_protein	246	19.5122	24.7967	26.4228	29.2683	55.6911	11	7	20	-0.250313	-0.851065	1.10138	12.3363	-0.9502	2.06237	-0.460733	0.64499	#NA	no (non-shrunken)	12.3363	-2.45216e-07	0.00144269	0.64499	0.999925	no (shrunken)
MAG1_00740_Na+/H+_antiporter_subunit_G	MAG1	MAG1_00740	Na+/H+_antiporter_subunit_G	318	19.8113	27.9874	24.2138	27.9874	52.2013	15	35	24	-0.96506	1.03161	-0.0665558	23.9892	0.203343	1.73032	0.117517	0.90645	0.999925	no (non-shrunken)	23.9892	8.91992e-08	0.00144269	0.90645	0.999925	no (shrunken)
MAG1_00741_cation:proton_antiporter	MAG1	MAG1_00741	cation:proton_antiporter	264	21.5909	26.8939	23.4848	28.0303	51.5152	20	50	44	-1.13389	0.755929	0.377964	36.6882	-0.188671	1.58555	-0.118994	0.90528	0.999925	no (non-shrunken)	36.6882	-7.30361e-08	0.00144269	0.90528	0.999925	no (shrunken)
MAG1_00742_hypothetical_protein	MAG1	MAG1_00742	hypothetical_protein	210	23.3333	21.4286	24.2857	30.9524	55.2381	17	10	20	0.259828	-1.10427	0.844441	15.499	-0.361404	1.93136	-0.187124	0.851563	0.999925	no (non-shrunken)	15.499	-1.15029e-07	0.00144269	0.851563	0.999925	no (shrunken)
MAG1_00743_hypothetical_protein_GX191_05875	MAG1	MAG1_00743	hypothetical_protein_GX191_05875	537	21.7877	25.3259	24.9534	27.933	52.8864	55	83	81	-1.15233	0.640184	0.512147	71.3111	-0.0684053	1.40423	-0.0487138	0.961147	0.999925	no (non-shrunken)	71.3111	9.16716e-09	0.00144269	0.961147	0.999925	no (shrunken)
MAG1_00744_transposase	MAG1	MAG1_00744	transposase	267	19.1011	25.0936	32.5843	23.221	55.8052	2	0	8	-0.320256	-0.800641	1.1209	3.15659	-2.7413	3.78773	-0.723733	0.46923	#NA	no (non-shrunken)	3.15659	-2.07754e-07	0.00144269	0.46923	#NA	no (shrunken)
MAG1_00745_hypothetical_protein	MAG1	MAG1_00745	hypothetical_protein	945	26.8783	19.6825	26.5608	26.8783	53.4392	1	2	4	-0.872872	-0.218218	1.09109	2.21929	-1.26193	3.95059	-0.319427	0.749402	#NA	no (non-shrunken)	2.21929	-8.90323e-08	0.00144269	0.749402	#NA	no (shrunken)
MAG1_00746_hypothetical_protein	MAG1	MAG1_00746	hypothetical_protein	195	20	23.5897	36.4103	20	56.4103	0	0	0	#NA	#NA	#NA	0	#NA	#NA	#NA	#NA	#NA	#NA	0	#NA	#NA	#NA	#NA	#NA
MAG1_00747_CDP-alcohol_phosphatidyltransferase_family_protein	MAG1	MAG1_00747	CDP-alcohol_phosphatidyltransferase_family_protein	666	10.8108	22.6727	36.7868	29.7297	66.5165	8	3	7	0.755929	-1.13389	0.377964	6.01652	-0.125617	2.67217	-0.0470095	0.962506	#NA	no (non-shrunken)	6.01652	2.94601e-09	0.00144269	0.962506	#NA	no (shrunken)
MAG1_00748_IS110_family_transposase	MAG1	MAG1_00748	IS110_family_transposase	285	25.2632	18.2456	29.1228	27.3684	56.4912	4	13	6	-0.77588	1.12855	-0.352673	7.45114	0.635424	2.48691	0.255508	0.798331	#NA	no (non-shrunken)	7.45114	1.29065e-07	0.00144269	0.798331	#NA	no (shrunken)
MAG1_00749_hypothetical_protein_GX191_07110	MAG1	MAG1_00749	hypothetical_protein_GX191_07110	1005	22.8856	19.3035	33.5323	24.2786	57.8109	13	21	24	-1.1138	0.293105	0.820694	18.7684	-0.337162	1.81811	-0.185446	0.852879	0.999925	no (non-shrunken)	18.7684	-1.089e-07	0.00144269	0.852879	0.999925	no (shrunken)
MAG1_00750_FAD-dependent_oxidoreductase	MAG1	MAG1_00750	FAD-dependent_oxidoreductase	1182	19.4585	18.4433	35.2792	26.819	62.0981	11	15	14	-1.1209	0.800641	0.320256	13.0831	0.0610344	2.01703	0.0302596	0.97586	#NA	no (non-shrunken)	13.0831	2.10618e-08	0.00144269	0.97586	0.999925	no (shrunken)
MAG1_00751_rubrerythrin_family_protein	MAG1	MAG1_00751	rubrerythrin_family_protein	501	22.9541	16.1677	34.3313	26.5469	60.8782	30	37	57	-0.808836	-0.309261	1.1181	40.1276	-0.594363	1.52629	-0.389418	0.696967	0.999925	no (non-shrunken)	40.1276	-2.72935e-07	0.00144269	0.696967	0.999925	no (shrunken)
MAG1_00752_cation_transporter	MAG1	MAG1_00752	cation_transporter	867	17.7624	20.2999	27.5663	34.3714	61.9377	3	10	4	-0.704361	1.14459	-0.440225	5.51706	0.832665	2.78425	0.299063	0.764892	#NA	no (non-shrunken)	5.51706	1.05906e-07	0.00144269	0.764892	#NA	no (shrunken)
MAG1_00753_flavodoxin_family_protein	MAG1	MAG1_00753	flavodoxin_family_protein	594	23.569	20.7071	30.8081	24.9158	55.7239	4	7	9	-1.05963	0.132453	0.927173	6.4367	-0.553044	2.56973	-0.215215	0.8296	#NA	no (non-shrunken)	6.4367	-8.53861e-08	0.00144269	0.8296	#NA	no (shrunken)
MAG1_00754_carboxymuconolactone_decarboxylase_family_protein	MAG1	MAG1_00754	carboxymuconolactone_decarboxylase_family_protein	357	25.2101	14.8459	35.5742	24.3697	59.944	24	41	45	-1.13597	0.388623	0.747352	35.574	-0.311917	1.57059	-0.198599	0.842576	0.999925	no (non-shrunken)	35.574	-1.28836e-07	0.00144269	0.842576	0.999925	no (shrunken)
MAG1_00755_peroxiredoxin	MAG1	MAG1_00755	peroxiredoxin	645	23.4109	17.2093	27.4419	31.938	59.3798	24	50	37	-1	1	0	36.0357	0.148862	1.57936	0.0942546	0.924907	0.999925	no (non-shrunken)	36.0357	6.2625e-08	0.00144269	0.924907	0.999925	no (shrunken)
MAG1_00756_flavodoxin_family_protein	MAG1	MAG1_00756	flavodoxin_family_protein	615	20.4878	17.3984	31.5447	30.5691	62.1138	52	66	55	-0.768767	1.13054	-0.361772	56.8877	0.272313	1.44436	0.188535	0.850457	0.999925	no (non-shrunken)	56.8877	1.40691e-07	0.00144269	0.850457	0.999925	no (shrunken)
MAG1_00757_flavodoxin_family_protein	MAG1	MAG1_00757	flavodoxin_family_protein	627	20.2552	17.2249	31.26	31.26	62.5199	29	40	51	-1	0	1	38.9051	-0.396657	1.53695	-0.258081	0.796344	0.999925	no (non-shrunken)	38.9051	-1.74729e-07	0.00144269	0.796344	0.999925	no (shrunken)
MAG1_00758_hypothetical_protein	MAG1	MAG1_00758	hypothetical_protein	252	27.7778	28.1746	17.4603	26.5873	44.0476	5	9	8	-1.1209	0.800641	0.320256	7.14173	-0.0366394	2.47932	-0.014778	0.988209	#NA	no (non-shrunken)	7.14173	-1.1746e-09	0.00144269	0.988209	#NA	no (shrunken)
MAG1_00759_PAS_domain_S-box_protein	MAG1	MAG1_00759	PAS_domain_S-box_protein	4056	21.1785	17.5049	32.1006	29.216	61.3166	10	15	17	-1.1094	0.27735	0.83205	13.6248	-0.279882	1.99101	-0.140573	0.888207	0.999925	no (non-shrunken)	13.6248	-4.3963e-08	0.00144269	0.888207	0.999925	no (shrunken)
MAG1_00760_peptidase_M50	MAG1	MAG1_00760	peptidase_M50	585	15.7265	24.7863	28.2051	31.2821	59.4872	12	21	16	-0.960988	1.03491	-0.0739221	15.9787	0.201173	1.90833	0.105418	0.916044	0.999925	no (non-shrunken)	15.9787	6.23842e-08	0.00144269	0.916044	0.999925	no (shrunken)
MAG1_00761_chorismate_mutase	MAG1	MAG1_00761	chorismate_mutase	285	24.2105	16.4912	31.2281	28.0702	59.2982	18	25	39	-0.872872	-0.218218	1.09109	26.4276	-0.692082	1.66498	-0.41567	0.677651	0.999925	no (non-shrunken)	26.4276	-3.22575e-07	0.00144269	0.677651	0.999925	no (shrunken)
MAG1_00762_acetylglutamate_kinase	MAG1	MAG1_00762	acetylglutamate_kinase	870	21.6092	18.3908	32.7586	27.2414	60	30	34	38	-1	0	1	33.4119	-0.0715451	1.58207	-0.0452225	0.96393	0.999925	no (non-shrunken)	33.4119	-7.16368e-08	0.00144269	0.96393	0.999925	no (shrunken)
MAG1_00763_bifunctional_glutamate_N-acetyltransferase/amino-acid_acetyltransferase_ArgJ	MAG1	MAG1_00763	bifunctional_glutamate_N-acetyltransferase/amino-acid_acetyltransferase_ArgJ	1140	17.4561	16.4035	35.3509	30.7895	66.1404	21	31	30	-1.14993	0.66575	0.484182	26.7256	-0.0422569	1.66404	-0.0253942	0.979741	0.999925	no (non-shrunken)	26.7256	-6.80373e-09	0.00144269	0.979741	0.999925	no (shrunken)
MAG1_00764_CBS_domain-containing_protein	MAG1	MAG1_00764	CBS_domain-containing_protein	495	20.404	18.5859	33.5354	27.4747	61.0101	41	36	44	0.164957	-1.07222	0.907265	39.9057	-0.00427966	1.53302	-0.00279166	0.997773	0.999925	no (non-shrunken)	39.9057	4.11281e-09	0.00144269	0.997773	0.999925	no (shrunken)
MAG1_00765_N-acetyl-gamma-glutamyl-phosphate_reductase	MAG1	MAG1_00765	N-acetyl-gamma-glutamyl-phosphate_reductase	987	20.0608	19.0476	28.9767	31.9149	60.8916	26	36	46	-1	0	1	35.0082	-0.402275	1.56833	-0.256498	0.797566	0.999925	no (non-shrunken)	35.0082	-1.71177e-07	0.00144269	0.797566	0.999925	no (shrunken)
MAG1_00766_hypothetical_protein_GX191_00805	MAG1	MAG1_00766	hypothetical_protein_GX191_00805	906	17.3289	17.66	29.2494	35.7616	65.011	13	19	12	-0.440225	1.14459	-0.704361	14.4932	0.579777	1.96412	0.295184	0.767853	0.999925	no (non-shrunken)	14.4932	1.52038e-07	0.00144269	0.767853	0.999925	no (shrunken)
MAG1_00767_hypothetical_protein_GX191_00800	MAG1	MAG1_00767	hypothetical_protein_GX191_00800	1341	18.7919	18.2699	33.035	29.9031	62.9381	5	8	7	-1.09109	0.872872	0.218218	6.51838	0.0541385	2.56183	0.0211327	0.98314	#NA	no (non-shrunken)	6.51838	1.21753e-08	0.00144269	0.98314	#NA	no (shrunken)
MAG1_00768_hypothetical_protein_GX191_00795	MAG1	MAG1_00768	hypothetical_protein_GX191_00795	1188	28.6195	26.936	24.8316	19.6128	44.4444	8	20	12	-0.872872	1.09109	-0.218218	12.9793	0.364539	2.05002	0.177823	0.858862	#NA	no (non-shrunken)	12.9793	1.32395e-07	0.00144269	0.858862	0.999925	no (shrunken)
MAG1_00769_hypothetical_protein_GX191_00790	MAG1	MAG1_00769	hypothetical_protein_GX191_00790	480	17.2917	19.1667	29.1667	34.375	63.5417	4	14	8	-0.927173	1.05963	-0.132453	8.37735	0.300433	2.38448	0.125995	0.899736	#NA	no (non-shrunken)	8.37735	1.24368e-07	0.00144269	0.899736	#NA	no (shrunken)
MAG1_00770_hemerythrin_family_protein	MAG1	MAG1_00770	hemerythrin_family_protein	408	20.5882	20.3431	29.4118	29.6569	59.0686	5	8	28	-0.693148	-0.453213	1.14636	12.8783	-1.94526	2.03736	-0.954792	0.339683	#NA	no (non-shrunken)	12.8783	-5.25699e-07	0.00144269	0.339683	0.999925	no (shrunken)
MAG1_00771_Zn-dependent_exopeptidase_M28	MAG1	MAG1_00771	Zn-dependent_exopeptidase_M28	1725	17.7971	16.6377	32.4058	33.1594	65.5652	27	45	37	-1.03491	0.960988	0.0739221	35.5339	0.119069	1.5717	0.0757584	0.939611	0.999925	no (non-shrunken)	35.5339	4.12147e-08	0.00144269	0.939611	0.999925	no (shrunken)
MAG1_00772_hypothetical_protein_GX191_00775	MAG1	MAG1_00772	hypothetical_protein_GX191_00775	897	16.8339	18.1717	32.8874	32.107	64.9944	12	18	18	-1.1547	0.57735	0.57735	15.6229	-0.099388	1.9129	-0.0519566	0.958563	0.999925	no (non-shrunken)	15.6229	-3.26277e-08	0.00144269	0.958563	0.999925	no (shrunken)
MAG1_00773_NUDIX_domain-containing_protein	MAG1	MAG1_00773	NUDIX_domain-containing_protein	399	16.5414	15.2882	36.8421	31.3283	68.1704	0	7	1	-0.704361	1.14459	-0.440225	2.54635	1.89437	4.32921	0.43758	0.661691	#NA	no (non-shrunken)	2.54635	8.56823e-08	0.00144269	0.661691	#NA	no (shrunken)
MAG1_00774_hypothetical_protein	MAG1	MAG1_00774	hypothetical_protein	933	12.7546	22.0793	29.9035	35.2626	65.1661	6	9	5	-0.320256	1.1209	-0.800641	6.60005	0.748709	2.56767	0.291591	0.770599	#NA	no (non-shrunken)	6.60005	1.12946e-07	0.00144269	0.770599	#NA	no (shrunken)
MAG1_00775_hypothetical_protein	MAG1	MAG1_00775	hypothetical_protein	612	24.5098	17.6471	31.8627	25.9804	57.8431	27	35	30	-0.907265	1.07222	-0.164957	30.2089	0.217422	1.61845	0.13434	0.893134	0.999925	no (non-shrunken)	30.2089	1.04874e-07	0.00144269	0.893134	0.999925	no (shrunken)
MAG1_00776_HEPN_domain-containing_protein	MAG1	MAG1_00776	HEPN_domain-containing_protein	381	21.2598	22.3097	30.9711	25.4593	56.4304	6	2	3	1.1209	-0.800641	-0.320256	3.75084	0.641458	3.23481	0.198299	0.842811	#NA	no (non-shrunken)	3.75084	6.37631e-08	0.00144269	0.842811	#NA	no (shrunken)
MAG1_00777_nucleotidyltransferase_domain-containing_protein	MAG1	MAG1_00777	nucleotidyltransferase_domain-containing_protein	333	21.021	18.3183	31.2312	29.4294	60.6607	0	2	1	-1	1	0	0.943853	0.0910405	5.86573	0.0155207	0.987617	#NA	no (non-shrunken)	0.943853	2.60122e-09	0.00144269	0.987617	#NA	no (shrunken)
MAG1_00778_IS200/IS605_family_element_transposase_accessory_protein_TnpB	MAG1	MAG1_00778	IS200/IS605_family_element_transposase_accessory_protein_TnpB	1176	22.1088	16.3265	30.5272	31.0374	61.5646	7	10	8	-0.872872	1.09109	-0.218218	8.19599	0.253398	2.35953	0.107393	0.914477	#NA	no (non-shrunken)	8.19599	6.9396e-08	0.00144269	0.914477	#NA	no (shrunken)
MAG1_00779_MarR_family_transcriptional_regulator	MAG1	MAG1_00779	MarR_family_transcriptional_regulator	225	16.8889	22.2222	32.8889	28	60.8889	6	11	15	-1.03491	0.0739221	0.960988	10.2696	-0.664115	2.18242	-0.304302	0.760898	#NA	no (non-shrunken)	10.2696	-1.69513e-07	0.00144269	0.760898	#NA	no (shrunken)
MAG1_00780_hypothetical_protein_GX191_09415	MAG1	MAG1_00780	hypothetical_protein_GX191_09415	429	21.2121	17.0163	32.1678	29.6037	61.7716	5	7	9	-1	0	1	6.80358	-0.417976	2.5136	-0.166286	0.867932	#NA	no (non-shrunken)	6.80358	-5.48304e-08	0.00144269	0.867932	#NA	no (shrunken)
MAG1_00781_hypothetical_protein_GX191_09390,_partial	MAG1	MAG1_00781	hypothetical_protein_GX191_09390,_partial	399	22.0551	22.0551	28.0702	27.8195	55.8897	12	11	18	-0.440225	-0.704361	1.14459	13.3794	-0.460352	2.00003	-0.230173	0.817958	0.999925	no (non-shrunken)	13.3794	-1.20344e-07	0.00144269	0.817958	0.999925	no (shrunken)
MAG1_00782_hypothetical_protein_GX191_09395	MAG1	MAG1_00782	hypothetical_protein_GX191_09395	975	21.4359	19.1795	32	27.3846	59.3846	21	21	26	-0.57735	-0.57735	1.1547	22.3092	-0.125946	1.73453	-0.0726108	0.942116	0.999925	no (non-shrunken)	22.3092	-3.6083e-08	0.00144269	0.942116	0.999925	no (shrunken)
MAG1_00783_hypothetical_protein_GX191_09400	MAG1	MAG1_00783	hypothetical_protein_GX191_09400	195	17.4359	18.4615	37.9487	26.1538	64.1026	20	17	45	-0.477023	-0.672168	1.14919	26.4145	-1.09287	1.66829	-0.655086	0.512412	0.999925	no (non-shrunken)	26.4145	-4.56448e-07	0.00144269	0.512412	0.999925	no (shrunken)
MAG1_00784_hypothetical_protein_GX191_09405	MAG1	MAG1_00784	hypothetical_protein_GX191_09405	549	13.8434	27.6867	26.2295	32.2404	58.4699	14	38	63	-0.993128	-0.0136045	1.00673	36.3951	-1.13809	1.59383	-0.714062	0.475189	0.999925	no (non-shrunken)	36.3951	-4.99768e-07	0.00144269	0.475189	0.999925	no (shrunken)
MAG1_00785_hypothetical_protein_GX191_09410	MAG1	MAG1_00785	hypothetical_protein_GX191_09410	1344	26.0417	23.8839	26.4137	23.6607	50.0744	51	69	84	-1.02889	0.0605228	0.968364	66.2651	-0.317392	1.41367	-0.224517	0.822355	0.999925	no (non-shrunken)	66.2651	-2.22096e-07	0.00144269	0.822355	0.999925	no (shrunken)
MAG1_00786_hypothetical_protein_GX191_09415	MAG1	MAG1_00786	hypothetical_protein_GX191_09415	441	18.3673	16.78	34.9206	29.932	64.8526	5	6	4	0	1	-1	4.96882	0.633213	2.8538	0.221884	0.824404	#NA	no (non-shrunken)	4.96882	7.92375e-08	0.00144269	0.824404	#NA	no (shrunken)
MAG1_00787_hypothetical_protein_GX191_10630	MAG1	MAG1_00787	hypothetical_protein_GX191_10630	399	21.0526	22.3058	28.8221	27.8195	56.6416	6	15	11	-1.03491	0.960988	0.0739221	10.3402	0.0753339	2.19749	0.0342818	0.972652	#NA	no (non-shrunken)	10.3402	2.49915e-08	0.00144269	0.972652	#NA	no (shrunken)
MAG1_00788_hypothetical_protein_GX191_10635	MAG1	MAG1_00788	hypothetical_protein_GX191_10635	708	22.1751	19.209	29.8023	28.8136	58.6158	8	16	20	-1.09109	0.218218	0.872872	14.1201	-0.585518	1.97829	-0.295971	0.767252	0.999925	no (non-shrunken)	14.1201	-1.41745e-07	0.00144269	0.767252	0.999925	no (shrunken)
MAG1_00789_hypothetical_protein	MAG1	MAG1_00789	hypothetical_protein	177	17.5141	25.9887	31.0734	25.4237	56.4972	21	6	0	1.1094	-0.27735	-0.83205	9.6275	6.43078	3.11337	2.06554	0.0388722	#NA	yes (non-shrunken)	9.6275	3.98588e-07	0.00144269	0.0388722	#NA	yes (shrunken)
MAG1_00790_hypothetical_protein_GX191_10640,_partial	MAG1	MAG1_00790	hypothetical_protein_GX191_10640,_partial	672	25.2976	19.3452	25.744	29.6131	55.3571	4	8	6	-1	1	0	5.84864	0.151642	2.67644	0.0566582	0.954817	#NA	no (non-shrunken)	5.84864	2.33977e-08	0.00144269	0.954817	#NA	no (shrunken)
MAG1_00791_winged_helix-turn-helix_transcriptional_regulator	MAG1	MAG1_00791	winged_helix-turn-helix_transcriptional_regulator	819	21.978	23.6874	27.4725	26.862	54.3346	35	43	67	-0.800641	-0.320256	1.1209	46.9135	-0.608082	1.48546	-0.409357	0.682278	0.999925	no (non-shrunken)	46.9135	-2.95781e-07	0.00144269	0.682278	0.999925	no (shrunken)
MAG1_00792_hypothetical_protein_GX191_06155	MAG1	MAG1_00792	hypothetical_protein_GX191_06155	429	22.8438	25.1748	26.5734	25.4079	51.9814	16	18	10	0.320256	0.800641	-1.1209	14.6676	0.94225	1.96254	0.480118	0.631144	0.999925	no (non-shrunken)	14.6676	2.38366e-07	0.00144269	0.631144	0.999925	no (shrunken)
MAG1_00793_hypothetical_protein	MAG1	MAG1_00793	hypothetical_protein	1734	22.722	21.9146	26.0669	29.2964	55.3633	2	8	7	-1.14065	0.725866	0.414781	5.41774	-0.358111	2.78566	-0.128555	0.89771	#NA	no (non-shrunken)	5.41774	-4.64944e-08	0.00144269	0.89771	#NA	no (shrunken)
MAG1_00794_hypothetical_protein	MAG1	MAG1_00794	hypothetical_protein	231	16.8831	38.5281	20.7792	23.8095	44.5887	31	25	31	0.57735	-1.1547	0.57735	28.7743	0.0453559	1.6402	0.0276527	0.977939	0.999925	no (non-shrunken)	28.7743	-2.62831e-08	0.00144269	0.977939	0.999925	no (shrunken)
MAG1_00795_ATP-binding_protein	MAG1	MAG1_00795	ATP-binding_protein	750	23.2	23.7333	29.7333	23.3333	53.0667	2	3	3	-1.1547	0.57735	0.57735	2.60382	-0.0989285	3.68499	-0.0268464	0.978582	#NA	no (non-shrunken)	2.60382	-6.89246e-09	0.00144269	0.978582	#NA	no (shrunken)
MAG1_00796_IS21_family_transposase	MAG1	MAG1_00796	IS21_family_transposase	1479	24.476	22.7857	23.8675	28.8709	52.7383	2	9	4	-0.83205	1.1094	-0.27735	4.82967	0.582625	2.93902	0.198238	0.842859	#NA	no (non-shrunken)	4.82967	7.14808e-08	0.00144269	0.842859	#NA	no (shrunken)
MAG1_00797_hypothetical_protein	MAG1	MAG1_00797	hypothetical_protein	507	28.0079	22.0907	25.8383	24.0631	49.9014	1	17	24	-1.10265	0.254457	0.848189	13.0839	-1.31561	2.21649	-0.593557	0.552809	#NA	no (non-shrunken)	13.0839	-2.8613e-07	0.00144269	0.552809	0.999925	no (shrunken)
MAG1_00798_hypothetical_protein_GX191_10755	MAG1	MAG1_00798	hypothetical_protein_GX191_10755	411	22.3844	25.5474	27.0073	25.0608	52.0681	10	28	30	-1.14993	0.484182	0.66575	21.7284	-0.521175	1.78106	-0.292621	0.769812	0.999925	no (non-shrunken)	21.7284	-1.736e-07	0.00144269	0.769812	0.999925	no (shrunken)
MAG1_00799_hypothetical_protein	MAG1	MAG1_00799	hypothetical_protein	306	25.1634	22.2222	27.7778	24.8366	52.6144	49	60	46	-0.361772	1.13054	-0.768767	51.1384	0.417349	1.46827	0.284245	0.776222	0.999925	no (non-shrunken)	51.1384	2.00195e-07	0.00144269	0.776222	0.999925	no (shrunken)
MAG1_00800_hypothetical_protein_GX191_10750	MAG1	MAG1_00800	hypothetical_protein_GX191_10750	969	23.6326	25.387	26.8318	24.1486	50.9804	11	10	12	0	-1	1	10.8749	-0.00623673	2.13948	-0.00291507	0.997674	#NA	no (non-shrunken)	10.8749	4.74437e-09	0.00144269	0.997674	#NA	no (shrunken)
MAG1_00801_hypothetical_protein	MAG1	MAG1_00801	hypothetical_protein	432	29.6296	23.3796	21.9907	25	46.9907	0	0	0	#NA	#NA	#NA	0	#NA	#NA	#NA	#NA	#NA	#NA	0	#NA	#NA	#NA	#NA	#NA
MAG1_00802_IS200/IS605_family_element_transposase_accessory_protein_TnpB	MAG1	MAG1_00802	IS200/IS605_family_element_transposase_accessory_protein_TnpB	705	26.8085	23.8298	26.9504	22.4113	49.3617	0	0	0	#NA	#NA	#NA	0	#NA	#NA	#NA	#NA	#NA	#NA	0	#NA	#NA	#NA	#NA	#NA
MAG1_00803_sulfopyruvate_decarboxylase_subunit_beta	MAG1	MAG1_00803	sulfopyruvate_decarboxylase_subunit_beta	1122	14.9733	16.3102	35.3832	33.3333	68.7166	7	13	9	-0.872872	1.09109	-0.218218	9.46035	0.306451	2.25302	0.136018	0.891807	#NA	no (non-shrunken)	9.46035	6.39383e-08	0.00144269	0.891807	#NA	no (shrunken)
MAG1_00804_cysteate_synthase	MAG1	MAG1_00804	cysteate_synthase	1290	14.8062	15.8915	35.6589	33.6434	69.3023	2	10	9	-1.14708	0.688247	0.458832	6.66444	-0.464053	2.59948	-0.178517	0.858317	#NA	no (non-shrunken)	6.66444	-7.08769e-08	0.00144269	0.858317	#NA	no (shrunken)
MAG1_00805_methanogenesis_marker_16_metalloprotein	MAG1	MAG1_00805	methanogenesis_marker_16_metalloprotein	1242	15.0564	16.8277	34.38	33.7359	68.1159	3	11	7	-1	1	0	6.74611	0.129333	2.57182	0.0502885	0.959893	#NA	no (non-shrunken)	6.74611	2.42235e-08	0.00144269	0.959893	#NA	no (shrunken)
MAG1_00806_Fe-S_cluster_protein	MAG1	MAG1_00806	Fe-S_cluster_protein	618	14.5631	20.712	33.9806	30.7443	64.7249	4	15	15	-1.1547	0.57735	0.57735	10.8178	-0.530331	2.1892	-0.242249	0.808587	#NA	no (non-shrunken)	10.8178	-1.18036e-07	0.00144269	0.808587	#NA	no (shrunken)
MAG1_00807_cobalamin_biosynthesis_protein	MAG1	MAG1_00807	cobalamin_biosynthesis_protein	708	16.9492	16.5254	33.0508	33.4746	66.5254	20	21	24	-0.800641	-0.320256	1.1209	21.3366	-0.0474952	1.75416	-0.0270758	0.978399	0.999925	no (non-shrunken)	21.3366	-1.19443e-08	0.00144269	0.978399	0.999925	no (shrunken)
MAG1_00808_ATP-binding_cassette_domain-containing_protein	MAG1	MAG1_00808	ATP-binding_cassette_domain-containing_protein	780	18.4615	17.0513	32.0513	32.4359	64.4872	37	57	38	-0.62115	1.15356	-0.532414	43.3515	0.468719	1.51447	0.309493	0.756946	0.999925	no (non-shrunken)	43.3515	2.64792e-07	0.00144269	0.756946	0.999925	no (shrunken)
MAG1_00809_helix-turn-helix_domain-containing_protein	MAG1	MAG1_00809	helix-turn-helix_domain-containing_protein	486	21.6049	16.4609	31.07	30.8642	61.9342	10	12	10	-0.57735	1.1547	-0.57735	10.5433	0.311265	2.16417	0.143827	0.885637	#NA	no (non-shrunken)	10.5433	7.23975e-08	0.00144269	0.885637	#NA	no (shrunken)
MAG1_00810_hypothetical_protein_GX191_06615	MAG1	MAG1_00810	hypothetical_protein_GX191_06615	597	22.4456	20.7705	27.6382	29.1457	56.7839	20	37	34	-1.13881	0.734718	0.404095	29.4931	-0.100452	1.63646	-0.0613837	0.951054	0.999925	no (non-shrunken)	29.4931	-3.24068e-08	0.00144269	0.951054	0.999925	no (shrunken)
MAG1_00811_hypothetical_protein	MAG1	MAG1_00811	hypothetical_protein	111	20.7207	20.7207	29.7297	28.8288	58.5586	0	44	90	-0.992511	-0.0148136	1.00733	41.3588	-1.94722	2.04286	-0.953183	0.340498	0.999925	no (non-shrunken)	41.3588	-4.66634e-07	0.00144269	0.340498	0.999925	no (shrunken)
MAG1_00812_hypothetical_protein_GX191_10630	MAG1	MAG1_00812	hypothetical_protein_GX191_10630	405	18.5185	21.2346	31.1111	29.1358	60.2469	56	55	59	-0.320256	-0.800641	1.1209	56.0412	0.0949475	1.44754	0.0655922	0.947703	0.999925	no (non-shrunken)	56.0412	5.36271e-08	0.00144269	0.947703	0.999925	no (shrunken)
MAG1_00813_hypothetical_protein	MAG1	MAG1_00813	hypothetical_protein	594	19.1919	18.0135	32.6599	30.1347	62.7946	60	96	87	-1.1209	0.800641	0.320256	79.1291	0.00265463	1.38959	0.00191037	0.998476	0.999925	no (non-shrunken)	79.1291	4.68669e-08	0.00144269	0.998476	0.999925	no (shrunken)
MAG1_00814_hypothetical_protein	MAG1	MAG1_00814	hypothetical_protein	198	17.1717	24.7475	35.8586	22.2222	58.0808	42	14	4	1.11688	-0.304604	-0.812277	21.1074	3.03596	1.93687	1.56746	0.117008	0.668926	no (non-shrunken)	21.1074	5.55094e-07	0.00144269	0.117008	0.658745	no (shrunken)
MAG1_00815_hypothetical_protein_GX191_06155	MAG1	MAG1_00815	hypothetical_protein_GX191_06155	447	21.4765	22.3714	29.7539	26.3982	56.1521	0	1	2	-1	0	1	0.926207	-1.84868	5.85578	-0.315702	0.752229	#NA	no (non-shrunken)	0.926207	-7.11051e-08	0.00144269	0.752229	#NA	no (shrunken)
MAG1_00816_winged_helix-turn-helix_transcriptional_regulator	MAG1	MAG1_00816	winged_helix-turn-helix_transcriptional_regulator	747	22.3561	18.6078	28.7818	30.2544	59.0361	4	8	4	-0.57735	1.1547	-0.57735	5.24294	0.736457	2.80912	0.262166	0.793193	#NA	no (non-shrunken)	5.24294	9.29094e-08	0.00144269	0.793193	#NA	no (shrunken)
MAG1_00817_hypothetical_protein_GX191_06165	MAG1	MAG1_00817	hypothetical_protein_GX191_06165	690	20.2899	20.2899	30.7246	28.6957	59.4203	9	7	2	0.83205	0.27735	-1.1094	6.15113	2.19353	2.74475	0.799172	0.42419	#NA	no (non-shrunken)	6.15113	-4.88026e-08	0.00144269	0.42419	#NA	no (shrunken)
MAG1_00818_hypothetical_protein_GX191_06175	MAG1	MAG1_00818	hypothetical_protein_GX191_06175	462	21.4286	20.9957	30.5195	27.0563	57.5758	2	4	3	-1	1	0	2.92432	0.151942	3.52431	0.0431125	0.965612	#NA	no (non-shrunken)	2.92432	3.25909e-08	0.00144269	0.965612	#NA	no (shrunken)
MAG1_00819_M20/M25/M40_family_metallo-hydrolase	MAG1	MAG1_00819	M20/M25/M40_family_metallo-hydrolase	1554	18.018	17.6963	30.3732	33.9125	64.2857	1	3	1	-0.57735	1.1547	-0.57735	1.63123	1.1364	4.61705	0.246132	0.80558	#NA	no (non-shrunken)	1.63123	5.00628e-08	0.00144269	0.80558	#NA	no (shrunken)
MAG1_00820_ABC_transporter_permease	MAG1	MAG1_00820	ABC_transporter_permease	1005	17.6119	22.6866	30.9453	28.7562	59.7015	5	3	3	1.1547	-0.57735	-0.57735	3.70446	0.619368	3.21928	0.192393	0.847434	#NA	no (non-shrunken)	3.70446	6.08976e-08	0.00144269	0.847434	#NA	no (shrunken)
MAG1_00821_ABC_transporter_permease	MAG1	MAG1_00821	ABC_transporter_permease	1026	18.4211	20.5653	28.655	32.3587	61.0136	4	12	3	-0.473016	1.14875	-0.675737	6.22208	1.55057	2.69663	0.575004	0.565289	#NA	no (non-shrunken)	6.22208	1.88266e-07	0.00144269	0.565289	#NA	no (shrunken)
MAG1_00822_hypothetical_protein	MAG1	MAG1_00822	hypothetical_protein	360	20.5556	21.1111	29.7222	28.6111	58.3333	0	3	0	-0.57735	1.1547	-0.57735	0.9615	3.11564	6.00998	0.51841	0.604172	#NA	no (non-shrunken)	0.9615	6.58016e-08	0.00144269	0.604172	#NA	no (shrunken)
MAG1_00823_endopeptidase_La,_partial	MAG1	MAG1_00823	endopeptidase_La,_partial	2385	20.9644	16.6457	32.4948	29.8952	62.3899	28	19	22	1.09109	-0.872872	-0.218218	23.0249	0.29509	1.73698	0.169887	0.865099	0.999925	no (non-shrunken)	23.0249	1.57034e-07	0.00144269	0.865099	0.999925	no (shrunken)
MAG1_00824_winged_helix-turn-helix_transcriptional_regulator	MAG1	MAG1_00824	winged_helix-turn-helix_transcriptional_regulator	420	25	18.5714	31.9048	24.5238	56.4286	59	39	44	1.1209	-0.800641	-0.320256	47.471	0.356778	1.50294	0.237387	0.812357	0.999925	no (non-shrunken)	47.471	1.67809e-07	0.00144269	0.812357	0.999925	no (shrunken)
MAG1_00825_hypothetical_protein	MAG1	MAG1_00825	hypothetical_protein	612	26.7974	20.2614	26.9608	25.9804	52.9412	0	0	0	#NA	#NA	#NA	0	#NA	#NA	#NA	#NA	#NA	#NA	0	#NA	#NA	#NA	#NA	#NA
MAG1_00826_hypothetical_protein_GX191_08090	MAG1	MAG1_00826	hypothetical_protein_GX191_08090	447	20.3579	19.4631	30.6488	29.5302	60.179	13	12	14	0	-1	1	12.8554	0.0222598	2.02817	0.0109753	0.991243	#NA	no (non-shrunken)	12.8554	1.09655e-08	0.00144269	0.991243	0.999925	no (shrunken)
MAG1_00827_DUF1673_family_protein	MAG1	MAG1_00827	DUF1673_family_protein	699	18.7411	21.03	31.3305	28.8984	60.2289	5	8	6	-0.872872	1.09109	-0.218218	6.21552	0.276492	2.6123	0.105842	0.915708	#NA	no (non-shrunken)	6.21552	2.28244e-07	0.00144269	0.915708	#NA	no (shrunken)
MAG1_00828_hypothetical_protein	MAG1	MAG1_00828	hypothetical_protein	699	19.7425	20.3147	30.329	29.6137	59.9428	0	10	4	-0.927173	1.05963	-0.132453	4.41641	0.409261	3.40698	0.120124	0.904385	#NA	no (non-shrunken)	4.41641	1.63271e-07	0.00144269	0.904385	#NA	no (shrunken)
MAG1_00829_acetate--CoA_ligase	MAG1	MAG1_00829	acetate--CoA_ligase	1890	20.6349	17.4074	29.7354	32.2222	61.9577	5	11	8	-1	1	0	7.78273	0.147627	2.41483	0.0611335	0.951253	#NA	no (non-shrunken)	7.78273	4.53074e-08	0.00144269	0.951253	#NA	no (shrunken)
MAG1_00830_ribonuclease_III	MAG1	MAG1_00830	ribonuclease_III	471	17.4098	15.7113	35.0318	31.8471	66.879	8	16	10	-0.800641	1.1209	-0.320256	11.0916	0.414256	2.14227	0.193372	0.846667	#NA	no (non-shrunken)	11.0916	9.37466e-08	0.00144269	0.846667	0.999925	no (shrunken)
MAG1_00831_peptidylprolyl_isomerase	MAG1	MAG1_00831	peptidylprolyl_isomerase	495	22.6263	16.5657	31.9192	28.8889	60.8081	12	14	21	-0.77588	-0.352673	1.12855	15.2495	-0.516824	1.92092	-0.269051	0.787891	0.999925	no (non-shrunken)	15.2495	-1.46162e-07	0.00144269	0.787891	0.999925	no (shrunken)
MAG1_00832_hypothetical_protein	MAG1	MAG1_00832	hypothetical_protein	204	18.6275	18.1373	32.3529	30.8824	63.2353	0	9	4	-0.960988	1.03491	-0.0739221	4.09591	0.257562	3.49028	0.0737941	0.941174	#NA	no (non-shrunken)	4.09591	2.99391e-08	0.00144269	0.941174	#NA	no (shrunken)
MAG1_00833_hypothetical_protein_GX191_08060	MAG1	MAG1_00833	hypothetical_protein_GX191_08060	210	17.619	18.5714	34.7619	29.0476	63.8095	0	4	0	-0.57735	1.1547	-0.57735	1.282	3.52914	5.99462	0.588718	0.556051	#NA	no (non-shrunken)	1.282	6.81541e-08	0.00144269	0.556051	#NA	no (shrunken)
MAG1_00834_hypothetical_protein_GX191_08055	MAG1	MAG1_00834	hypothetical_protein_GX191_08055	561	21.2121	13.1907	33.8681	31.7291	65.5971	5	23	16	-1.06534	0.918398	0.146944	14.0516	-0.0708899	2.0453	-0.0346599	0.972351	0.999925	no (non-shrunken)	14.0516	-1.26807e-08	0.00144269	0.972351	0.999925	no (shrunken)
MAG1_00835_DUF3821_domain-containing_protein	MAG1	MAG1_00835	DUF3821_domain-containing_protein	1002	23.8523	15.3693	26.8463	33.9321	60.7784	18	41	24	-0.810258	1.1176	-0.307339	27.0128	0.44296	1.68462	0.262944	0.792594	0.999925	no (non-shrunken)	27.0128	1.60045e-07	0.00144269	0.792594	0.999925	no (shrunken)
MAG1_00836_hypothetical_protein	MAG1	MAG1_00836	hypothetical_protein	423	16.0757	18.4397	37.1158	28.3688	65.4846	33	76	44	-0.805791	1.11915	-0.313363	49.7906	0.453181	1.50293	0.301531	0.763009	0.999925	no (non-shrunken)	49.7906	2.89456e-07	0.00144269	0.763009	0.999925	no (shrunken)
MAG1_00837_DUF333_domain-containing_protein	MAG1	MAG1_00837	DUF333_domain-containing_protein	1179	20.017	19.4232	33.2485	27.3113	60.5598	46	44	36	0.755929	0.377964	-1.13389	41.8812	0.506323	1.52064	0.332968	0.739159	0.999925	no (non-shrunken)	41.8812	2.18029e-07	0.00144269	0.739159	0.999925	no (shrunken)
MAG1_00838_hypothetical_protein	MAG1	MAG1_00838	hypothetical_protein	210	19.5238	24.7619	28.0952	27.619	55.7143	0	4	4	-1.1547	0.57735	0.57735	2.49341	-0.909221	4.15595	-0.218776	0.826825	#NA	no (non-shrunken)	2.49341	1.28014e-07	0.00144269	0.826825	#NA	no (shrunken)
MAG1_00839_metal-dependent_transcriptional_regulator	MAG1	MAG1_00839	metal-dependent_transcriptional_regulator	426	21.5962	15.9624	35.2113	27.23	62.4413	0	6	4	-1.09109	0.872872	0.218218	3.13441	-0.326038	3.82149	-0.0853171	0.932009	#NA	no (non-shrunken)	3.13441	-2.15325e-08	0.00144269	0.932009	#NA	no (shrunken)
MAG1_00840_DUF1015_domain-containing_protein	MAG1	MAG1_00840	DUF1015_domain-containing_protein	1263	20.5859	17.6564	30.0871	31.6706	61.7577	20	22	17	0.132453	0.927173	-1.05963	19.5371	0.482618	1.80023	0.268087	0.788633	0.999925	no (non-shrunken)	19.5371	1.57238e-07	0.00144269	0.788633	0.999925	no (shrunken)
MAG1_00841_ATP_phosphoribosyltransferase	MAG1	MAG1_00841	ATP_phosphoribosyltransferase	873	23.1386	17.8694	29.5533	29.4387	58.992	9	18	19	-1.14993	0.484182	0.66575	14.8251	-0.341736	1.9514	-0.175123	0.860983	0.999925	no (non-shrunken)	14.8251	-6.93276e-08	0.00144269	0.860983	0.999925	no (shrunken)
MAG1_00842_formylmethanofuran_dehydrogenase	MAG1	MAG1_00842	formylmethanofuran_dehydrogenase	645	19.845	17.0543	31.7829	31.3178	63.1008	8	8	4	0.57735	0.57735	-1.1547	6.71046	1.18209	2.56956	0.460034	0.645492	#NA	no (non-shrunken)	6.71046	1.66817e-07	0.00144269	0.645492	#NA	no (shrunken)
MAG1_00843_hypothetical_protein	MAG1	MAG1_00843	hypothetical_protein	267	19.4757	19.8502	33.3333	27.3408	60.6742	7	6	6	1.1547	-0.57735	-0.57735	6.30829	0.304449	2.59736	0.117215	0.90669	#NA	no (non-shrunken)	6.30829	5.11632e-08	0.00144269	0.90669	#NA	no (shrunken)
MAG1_00844_hypothetical_protein_GX191_08005	MAG1	MAG1_00844	hypothetical_protein_GX191_08005	1041	24.7839	20.269	25.2642	29.683	54.9472	1	10	6	-1.03491	0.960988	0.0739221	5.389	-0.0193959	2.87332	-0.00675033	0.994614	#NA	no (non-shrunken)	5.389	2.04659e-09	0.00144269	0.994614	#NA	no (shrunken)
MAG1_00845_hypothetical_protein_GX191_08000	MAG1	MAG1_00845	hypothetical_protein_GX191_08000	516	25.3876	18.4109	31.2016	25	56.2016	5	7	8	-1.09109	0.218218	0.872872	6.50073	-0.248076	2.55761	-0.0969953	0.92273	#NA	no (non-shrunken)	6.50073	-7.23764e-07	0.00144269	0.92273	#NA	no (shrunken)
MAG1_00846_hypothetical_protein_GX191_07995	MAG1	MAG1_00846	hypothetical_protein_GX191_07995	357	25.2101	20.4482	29.972	24.3697	54.3417	3	8	6	-1.05963	0.927173	0.132453	5.48176	0.0150081	2.75276	0.005452	0.99565	#NA	no (non-shrunken)	5.48176	5.43741e-09	0.00144269	0.99565	#NA	no (shrunken)
MAG1_00847_hypothetical_protein_GX191_07990	MAG1	MAG1_00847	hypothetical_protein_GX191_07990	468	23.5043	18.8034	31.1966	26.4957	57.6923	4	2	2	1.1547	-0.57735	-0.57735	2.71423	0.796579	3.6779	0.216585	0.828531	#NA	no (non-shrunken)	2.71423	5.84551e-08	0.00144269	0.828531	#NA	no (shrunken)
MAG1_00848_hypothetical_protein_GX191_07985	MAG1	MAG1_00848	hypothetical_protein_GX191_07985	759	28.5903	18.5771	28.0632	24.7694	52.8327	2	9	7	-1.1094	0.83205	0.27735	5.73824	-0.224234	2.73698	-0.0819275	0.934704	#NA	no (non-shrunken)	5.73824	-2.63605e-08	0.00144269	0.934704	#NA	no (shrunken)
MAG1_00849_translation_initiation_factor_eIF-1A	MAG1	MAG1_00849	translation_initiation_factor_eIF-1A	261	23.3716	18.7739	33.7165	24.1379	57.8544	45	51	33	0.218218	0.872872	-1.09109	42.8493	0.716953	1.51441	0.47342	0.635914	0.999925	no (non-shrunken)	42.8493	2.58486e-07	0.00144269	0.635914	0.999925	no (shrunken)
MAG1_00850_hypothetical_protein_GX191_07975	MAG1	MAG1_00850	hypothetical_protein_GX191_07975	657	19.6347	22.2222	24.3531	33.79	58.1431	5	9	2	-0.0949158	1.04407	-0.949158	5.32461	1.96305	2.87805	0.682077	0.49519	#NA	no (non-shrunken)	5.32461	-1.21116e-07	0.00144269	0.49519	#NA	no (shrunken)
MAG1_00851_metallophosphoesterase	MAG1	MAG1_00851	metallophosphoesterase	921	19.6526	18.3496	28.1216	33.8762	61.9978	8	17	4	-0.250313	1.10138	-0.851065	9.59496	1.79237	2.30696	0.776938	0.437195	#NA	no (non-shrunken)	9.59496	2.788e-07	0.00144269	0.437195	#NA	no (shrunken)
MAG1_00852_restriction_endonuclease	MAG1	MAG1_00852	restriction_endonuclease	831	19.0132	15.2828	35.2587	30.4452	65.704	11	7	12	0.377964	-1.13389	0.755929	9.91343	-0.212982	2.21455	-0.0961736	0.923383	#NA	no (non-shrunken)	9.91343	-3.00949e-08	0.00144269	0.923383	#NA	no (shrunken)
MAG1_00853_2-dehydropantoate_2-reductase	MAG1	MAG1_00853	2-dehydropantoate_2-reductase	945	18.5185	17.1429	32.381	31.9577	64.3386	24	28	22	-0.218218	1.09109	-0.872872	24.4419	0.416036	1.69968	0.244773	0.806632	0.999925	no (non-shrunken)	24.4419	1.53134e-07	0.00144269	0.806632	0.999925	no (shrunken)
MAG1_00854_hypothetical_protein_GX191_07955	MAG1	MAG1_00854	hypothetical_protein_GX191_07955	180	22.2222	15.5556	37.7778	24.4444	62.2222	44	48	35	0.250313	0.851065	-1.10138	42.1266	0.572467	1.51784	0.377159	0.706055	0.999925	no (non-shrunken)	42.1266	1.64206e-07	0.00144269	0.706055	0.999925	no (shrunken)
MAG1_00855_DUF2341_domain-containing_protein	MAG1	MAG1_00855	DUF2341_domain-containing_protein	993	20.7452	18.1269	28.1974	32.9305	61.1279	1	8	3	-0.83205	1.1094	-0.27735	3.83944	0.694771	3.26385	0.212868	0.83143	#NA	no (non-shrunken)	3.83944	2.13567e-07	0.00144269	0.83143	#NA	no (shrunken)
MAG1_00856_hypothetical_protein_GX191_07940	MAG1	MAG1_00856	hypothetical_protein_GX191_07940	156	17.3077	23.0769	28.2051	31.4103	59.6154	0	8	14	-1.04407	0.0949158	0.949158	6.80395	-1.71636	2.88296	-0.595345	0.551612	#NA	no (non-shrunken)	6.80395	-2.34251e-07	0.00144269	0.551612	#NA	no (shrunken)
MAG1_00857_hypothetical_protein_GX191_07935	MAG1	MAG1_00857	hypothetical_protein_GX191_07935	171	22.2222	15.2047	33.9181	28.655	62.5731	10	36	5	-0.420589	1.1416	-0.72101	16.7211	2.32995	2.00131	1.16421	0.244339	0.999925	no (non-shrunken)	16.7211	4.62622e-07	0.00144269	0.244339	0.999925	no (shrunken)
MAG1_00858_hypothetical_protein_GX191_07930	MAG1	MAG1_00858	hypothetical_protein_GX191_07930	660	17.5758	19.0909	32.7273	30.6061	63.3333	3	13	7	-0.927173	1.05963	-0.132453	7.38711	0.316657	2.50688	0.126315	0.899482	#NA	no (non-shrunken)	7.38711	2.73892e-08	0.00144269	0.899482	#NA	no (shrunken)
MAG1_00859_hypothetical_protein	MAG1	MAG1_00859	hypothetical_protein	225	20.8889	25.3333	28.8889	24.8889	53.7778	6	15	16	-1.14993	0.484182	0.66575	11.8544	-0.465048	2.09945	-0.221509	0.824696	#NA	no (non-shrunken)	11.8544	-1.09496e-07	0.00144269	0.824696	0.999925	no (shrunken)
MAG1_00860_DUF1294_domain-containing_protein	MAG1	MAG1_00860	DUF1294_domain-containing_protein	288	17.0139	27.4306	28.8194	26.7361	55.5556	4	26	10	-0.820694	1.1138	-0.293105	12.8291	0.697523	2.14547	0.325114	0.745094	#NA	no (non-shrunken)	12.8291	1.5135e-07	0.00144269	0.745094	0.999925	no (shrunken)
MAG1_00861_metal-dependent_transcriptional_regulator	MAG1	MAG1_00861	metal-dependent_transcriptional_regulator	462	23.8095	20.3463	30.9524	24.8918	55.8442	23	15	28	0.152499	-1.06749	0.914991	21.7257	-0.357961	1.75953	-0.203441	0.83879	0.999925	no (non-shrunken)	21.7257	-1.24609e-07	0.00144269	0.83879	0.999925	no (shrunken)
MAG1_00862_hypothetical_protein	MAG1	MAG1_00862	hypothetical_protein	240	16.6667	24.1667	31.6667	27.5	59.1667	0	0	0	#NA	#NA	#NA	0	#NA	#NA	#NA	#NA	#NA	#NA	0	#NA	#NA	#NA	#NA	#NA
MAG1_00863_hypothetical_protein_GX191_07915	MAG1	MAG1_00863	hypothetical_protein_GX191_07915	294	19.3878	21.0884	34.6939	24.8299	59.5238	0	5	2	-0.927173	1.05963	-0.132453	2.20821	0.410306	4.42253	0.0927764	0.926081	#NA	no (non-shrunken)	2.20821	2.28274e-08	0.00144269	0.926081	#NA	no (shrunken)
MAG1_00864_hypothetical_protein_GX191_07910	MAG1	MAG1_00864	hypothetical_protein_GX191_07910	465	13.5484	26.8817	31.828	27.7419	59.5699	0	1	4	-0.800641	-0.320256	1.1209	1.53191	-2.84768	5.10926	-0.557357	0.577284	#NA	no (non-shrunken)	1.53191	-1.20193e-07	0.00144269	0.577284	#NA	no (shrunken)
MAG1_00865_ferrous_iron_transporter_B	MAG1	MAG1_00865	ferrous_iron_transporter_B	1215	15.5556	24.6091	29.1358	30.6996	59.8354	2	4	2	-0.57735	1.1547	-0.57735	2.62147	0.736715	3.71864	0.198114	0.842956	#NA	no (non-shrunken)	2.62147	5.35605e-08	0.00144269	0.842956	#NA	no (shrunken)
MAG1_00866_GTP-binding_protein	MAG1	MAG1_00866	GTP-binding_protein	582	18.3849	17.354	36.4261	27.8351	64.2612	1	5	2	-0.800641	1.1209	-0.320256	2.57509	0.705754	3.79301	0.186067	0.852392	#NA	no (non-shrunken)	2.57509	1.01786e-07	0.00144269	0.852392	#NA	no (shrunken)
MAG1_00867_ferrous_iron_transport_protein_A	MAG1	MAG1_00867	ferrous_iron_transport_protein_A	231	25.1082	19.9134	32.9004	22.0779	54.9784	0	12	15	-1.13389	0.377964	0.755929	8.3888	-1.23317	2.72732	-0.452153	0.651158	#NA	no (non-shrunken)	8.3888	-1.89811e-07	0.00144269	0.651158	#NA	no (shrunken)
MAG1_00868_hypothetical_protein	MAG1	MAG1_00868	hypothetical_protein	267	31.4607	14.2322	30.7116	23.5955	54.3071	0	0	8	-0.57735	-0.57735	1.1547	2.42283	-5.26335	4.60698	-1.14247	0.253258	#NA	no (non-shrunken)	2.42283	-2.23045e-07	0.00144269	0.253258	#NA	no (shrunken)
MAG1_00869_cardiolipin_synthase	MAG1	MAG1_00869	cardiolipin_synthase	1440	19.0278	20.4167	29.0972	31.4583	60.5556	6	6	8	-0.57735	-0.57735	1.1547	6.54711	-0.233053	2.55011	-0.0913894	0.927183	#NA	no (non-shrunken)	6.54711	2.01043e-07	0.00144269	0.927183	#NA	no (shrunken)
MAG1_00870_PHP_domain-containing_protein,_partial	MAG1	MAG1_00870	PHP_domain-containing_protein,_partial	867	20.0692	15.917	28.489	35.5248	64.0138	9	21	6	-0.377964	1.13389	-0.755929	11.8496	1.46657	2.13763	0.686075	0.492666	#NA	no (non-shrunken)	11.8496	3.04726e-07	0.00144269	0.492666	0.999925	no (shrunken)
MAG1_00871_DUF2238_domain-containing_protein	MAG1	MAG1_00871	DUF2238_domain-containing_protein	618	17.3139	24.11	26.5372	32.0388	58.5761	1	9	4	-0.907265	1.07222	-0.164957	4.46279	0.429625	3.08121	0.139434	0.889107	#NA	no (non-shrunken)	4.46279	4.89404e-08	0.00144269	0.889107	#NA	no (shrunken)
MAG1_00872_AI-2E_family_transporter	MAG1	MAG1_00872	AI-2E_family_transporter	1035	13.1401	23.4783	30.2415	33.1401	63.3816	6	11	10	-1.13389	0.755929	0.377964	8.75532	-0.079313	2.30693	-0.0343803	0.972574	#NA	no (non-shrunken)	8.75532	-1.12361e-08	0.00144269	0.972574	#NA	no (shrunken)
MAG1_00873_AI-2E_family_transporter	MAG1	MAG1_00873	AI-2E_family_transporter	1032	14.6318	24.2248	23.8372	37.3062	61.1434	3	8	3	-0.57735	1.1547	-0.57735	4.5732	1.01465	2.98938	0.339417	0.734295	#NA	no (non-shrunken)	4.5732	1.08877e-07	0.00144269	0.734295	#NA	no (shrunken)
MAG1_00874_DUF134_domain-containing_protein	MAG1	MAG1_00874	DUF134_domain-containing_protein	372	16.9355	13.4409	38.4409	31.1828	69.6237	710	693	613	0.733623	0.405423	-1.13905	668.241	0.378211	1.23604	0.305986	0.759615	0.999925	no (non-shrunken)	668.241	-1.8667e-06	0.00144269	0.759615	0.999925	no (shrunken)
MAG1_00875_class_I_SAM-dependent_methyltransferase	MAG1	MAG1_00875	class_I_SAM-dependent_methyltransferase	864	24.537	20.7176	28.125	26.6204	54.7454	13	9	12	0.800641	-1.1209	0.320256	11.2882	0.0730701	2.12207	0.0344334	0.972532	#NA	no (non-shrunken)	11.2882	2.23723e-08	0.00144269	0.972532	0.999925	no (shrunken)
MAG1_00876_hypothetical_protein	MAG1	MAG1_00876	hypothetical_protein	312	31.4103	16.0256	29.8077	22.7564	52.5641	132	124	165	-0.383437	-0.751537	1.13498	138.141	-0.18092	1.31524	-0.137557	0.890591	0.999925	no (non-shrunken)	138.141	-1.06778e-07	0.00144269	0.890591	0.999925	no (shrunken)
MAG1_00877_tRNA-Met(cat)	MAG1	MAG1_00877	tRNA-Met(cat)	77	14.2857	19.4805	32.4675	33.7662	66.2338	0	24	0	-0.57735	1.1547	-0.57735	7.692	6.11219	3.63235	1.68271	0.0924315	#NA	no (non-shrunken)	7.692	2.67076e-07	0.00144269	0.0924315	#NA	no (shrunken)
MAG1_00878_Phosphomannomutase	MAG1	MAG1_00878	Phosphomannomutase	288	18.0556	15.2778	36.4583	30.2083	66.6667	3	7	0	-0.0949158	1.04407	-0.949158	3.34414	4.90924	4.02184	1.22065	0.22222	#NA	no (non-shrunken)	3.34414	1.8585e-07	0.00144269	0.22222	#NA	no (shrunken)
MAG1_00879_phosphoglucosamine_mutase	MAG1	MAG1_00879	phosphoglucosamine_mutase	1119	15.639	16.7113	37.2654	30.3843	67.6497	1	5	1	-0.57735	1.1547	-0.57735	2.27223	1.7053	4.1017	0.415755	0.67759	#NA	no (non-shrunken)	2.27223	8.91458e-08	0.00144269	0.67759	#NA	no (shrunken)
MAG1_00880_AAA_family_ATPase	MAG1	MAG1_00880	AAA_family_ATPase	2397	22.8619	17.0213	31.3725	28.7443	60.1168	3	6	5	-1.09109	0.872872	0.218218	4.53791	-0.00017576	2.94731	-5.96341e-05	0.999952	#NA	no (non-shrunken)	4.53791	3.19204e-09	0.00144269	0.999952	#NA	no (shrunken)
MAG1_00881_dinitrogenase_iron-molybdenum_cofactor_biosynthesis_protein	MAG1	MAG1_00881	dinitrogenase_iron-molybdenum_cofactor_biosynthesis_protein	357	21.5686	19.6078	30.2521	28.5714	58.8235	2	7	5	-1.05963	0.927173	0.132453	4.49153	-0.0206773	2.98697	-0.00692248	0.994477	#NA	no (non-shrunken)	4.49153	7.31898e-10	0.00144269	0.994477	#NA	no (shrunken)
MAG1_00882_dinitrogenase_iron-molybdenum_cofactor_biosynthesis_protein	MAG1	MAG1_00882	dinitrogenase_iron-molybdenum_cofactor_biosynthesis_protein	342	17.2515	17.2515	31.5789	33.9181	65.4971	0	6	7	-1.14459	0.440225	0.704361	4.04297	-1.13195	3.45295	-0.327821	0.743047	#NA	no (non-shrunken)	4.04297	-9.41556e-08	0.00144269	0.743047	#NA	no (shrunken)
MAG1_00883_P-loop_NTPase	MAG1	MAG1_00883	P-loop_NTPase	843	14.7094	17.5563	34.5196	33.2147	67.7343	2	5	6	-1.1209	0.320256	0.800641	4.15338	-0.633977	3.05377	-0.207605	0.835538	#NA	no (non-shrunken)	4.15338	1.67763e-08	0.00144269	0.835538	#NA	no (shrunken)
MAG1_00884_P-loop_NTPase	MAG1	MAG1_00884	P-loop_NTPase	870	16.4368	18.3908	35.0575	30.1149	65.1724	3	7	4	-0.800641	1.1209	-0.320256	4.55556	0.467405	2.96192	0.157804	0.874611	#NA	no (non-shrunken)	4.55556	8.06566e-08	0.00144269	0.874611	#NA	no (shrunken)
MAG1_00885_hypothetical_protein	MAG1	MAG1_00885	hypothetical_protein	258	24.031	20.155	29.845	25.969	55.814	10	6	5	1.13389	-0.377964	-0.755929	7.10607	0.882804	2.51536	0.350965	0.725615	#NA	no (non-shrunken)	7.10607	1.16803e-07	0.00144269	0.725615	#NA	no (shrunken)
MAG1_00886_hypothetical_protein_GX191_10520	MAG1	MAG1_00886	hypothetical_protein_GX191_10520	264	26.8939	17.4242	34.4697	21.2121	55.6818	52	32	22	1.09109	-0.218218	-0.872872	35.9966	1.13751	1.59131	0.714825	0.474717	0.999925	no (non-shrunken)	35.9966	3.76678e-07	0.00144269	0.474717	0.999925	no (shrunken)
MAG1_00887_hypothetical_protein_GX191_10525	MAG1	MAG1_00887	hypothetical_protein_GX191_10525	228	21.0526	15.3509	36.8421	26.7544	63.5965	25	29	15	0.27735	0.83205	-1.1094	23.0093	1.02329	1.73453	0.589952	0.555223	0.999925	no (non-shrunken)	23.0093	3.1252e-07	0.00144269	0.555223	0.999925	no (shrunken)
MAG1_00888_hypothetical_protein_GX191_10530	MAG1	MAG1_00888	hypothetical_protein_GX191_10530	312	22.1154	21.7949	32.3718	23.7179	56.0897	32	36	29	-0.0949158	1.04407	-0.949158	32.0609	0.40621	1.5988	0.254073	0.799439	0.999925	no (non-shrunken)	32.0609	1.62703e-07	0.00144269	0.799439	0.999925	no (shrunken)
MAG1_00889_4Fe-4S_binding_protein	MAG1	MAG1_00889	4Fe-4S_binding_protein	855	18.4795	15.4386	40.2339	25.848	66.0819	8	12	8	-0.57735	1.1547	-0.57735	9.20387	0.485632	2.27193	0.213753	0.83074	#NA	no (non-shrunken)	9.20387	8.43353e-08	0.00144269	0.83074	#NA	no (shrunken)
MAG1_00890_hypothetical_protein	MAG1	MAG1_00890	hypothetical_protein	282	17.7305	23.4043	24.8227	34.0426	58.8652	0	0	4	-0.57735	-0.57735	1.1547	1.21141	-4.26331	5.81542	-0.733105	0.463494	#NA	no (non-shrunken)	1.21141	-1.32995e-07	0.00144269	0.463494	#NA	no (shrunken)
MAG1_00891_acyltransferase	MAG1	MAG1_00891	acyltransferase	879	17.4061	26.2799	24.9147	31.3993	56.314	8	12	9	-0.800641	1.1209	-0.320256	9.50673	0.315725	2.24326	0.140744	0.888072	#NA	no (non-shrunken)	9.50673	4.28256e-08	0.00144269	0.888072	#NA	no (shrunken)
MAG1_00892_hypothetical_protein	MAG1	MAG1_00892	hypothetical_protein	495	13.5354	18.7879	30.101	37.5758	67.6768	2	9	0	-0.352673	1.12855	-0.77588	3.61826	5.02407	3.95796	1.26936	0.204313	#NA	no (non-shrunken)	3.61826	2.21688e-07	0.00144269	0.204313	#NA	no (shrunken)
MAG1_00893_hypothetical_protein	MAG1	MAG1_00893	hypothetical_protein	426	11.7371	20.6573	30.0469	37.5587	67.6056	11	9	0	0.739544	0.398216	-1.13776	6.92019	5.95599	3.2862	1.81242	0.0699207	#NA	no (non-shrunken)	6.92019	3.17517e-07	0.00144269	0.0699207	#NA	no (shrunken)
MAG1_00894_rubredoxin	MAG1	MAG1_00894	rubredoxin	213	19.7183	21.5962	26.7606	31.9249	58.6854	0	25	4	-0.719845	1.14182	-0.421978	9.22391	1.72905	2.78792	0.620194	0.53513	#NA	no (non-shrunken)	9.22391	1.64523e-07	0.00144269	0.53513	#NA	no (shrunken)
MAG1_00895_hypothetical_protein	MAG1	MAG1_00895	hypothetical_protein	231	22.5108	16.0173	35.9307	25.5411	61.4719	0	9	2	-0.77588	1.12855	-0.352673	3.49021	1.2569	3.76484	0.333853	0.73849	#NA	no (non-shrunken)	3.49021	2.90726e-07	0.00144269	0.73849	#NA	no (shrunken)
MAG1_00896_hypothetical_protein_GX191_10560	MAG1	MAG1_00896	hypothetical_protein_GX191_10560	195	20	14.359	34.8718	30.7692	65.641	0	11	15	-1.11577	0.300399	0.815368	8.0683	-1.35823	2.7527	-0.493418	0.621718	#NA	no (non-shrunken)	8.0683	-1.12392e-07	0.00144269	0.621718	#NA	no (shrunken)
MAG1_00897_STAS/SEC14_domain-containing_protein	MAG1	MAG1_00897	STAS/SEC14_domain-containing_protein	396	20.7071	20.9596	35.8586	22.4747	58.3333	107	88	137	-0.148418	-0.917496	1.06591	108.951	-0.299029	1.34513	-0.222304	0.824077	0.999925	no (non-shrunken)	108.951	-1.68075e-07	0.00144269	0.824077	0.999925	no (shrunken)
MAG1_00898_hypothetical_protein_GX191_10570	MAG1	MAG1_00898	hypothetical_protein_GX191_10570	1026	17.6413	17.154	30.0195	35.1852	65.2047	16	30	25	-1.08063	0.892698	0.187936	23.0564	0.033351	1.73285	0.0192463	0.984645	0.999925	no (non-shrunken)	23.0564	1.81828e-08	0.00144269	0.984645	0.999925	no (shrunken)
MAG1_00899_Archaea_SRP	MAG1	MAG1_00899	Archaea_SRP	311	18.6495	14.1479	39.2283	27.9743	67.2026	107454	153069	110801	-0.64192	1.1522	-0.510277	122038	0.3988	1.21652	0.32782	0.743047	0.999925	no (non-shrunken)	122038	2.90862e-07	0.00144269	0.743047	0.999925	no (shrunken)
MAG1_00900_L-lactate_dehydrogenase	MAG1	MAG1_00900	L-lactate_dehydrogenase	1275	21.098	18.1961	31.2941	29.4118	60.7059	95	125	126	-1.15423	0.548735	0.6055	113.076	-0.0266497	1.33511	-0.0199607	0.984075	0.999925	no (non-shrunken)	113.076	-2.49599e-08	0.00144269	0.984075	0.999925	no (shrunken)
MAG1_00901_elongation_factor_1-beta	MAG1	MAG1_00901	elongation_factor_1-beta	255	22.7451	19.6078	31.3725	26.2745	57.6471	100	90	101	0.493197	-1.15079	0.657596	96.1213	0.0990492	1.35805	0.0729349	0.941858	0.999925	no (non-shrunken)	96.1213	6.49858e-08	0.00144269	0.941858	0.999925	no (shrunken)
MAG1_00902_uridylate_kinase	MAG1	MAG1_00902	uridylate_kinase	603	14.0962	20.398	30.1824	35.3234	65.5058	10	7	6	1.1209	-0.320256	-0.800641	7.72943	0.700599	2.42779	0.288575	0.772906	#NA	no (non-shrunken)	7.72943	1.07969e-07	0.00144269	0.772906	#NA	no (shrunken)
MAG1_00903_IS200/IS605_family_element_transposase_accessory_protein_TnpB,_partial	MAG1	MAG1_00903	IS200/IS605_family_element_transposase_accessory_protein_TnpB,_partial	120	19.1667	30.8333	30.8333	19.1667	50	0	0	12	-0.57735	-0.57735	1.1547	3.63424	-5.84834	3.93618	-1.48579	0.137335	#NA	no (non-shrunken)	3.63424	-4.13522e-07	0.00144269	0.137335	#NA	no (shrunken)
MAG1_00904_phospholipase	MAG1	MAG1_00904	phospholipase	1677	19.7973	18.0083	30.9481	31.2463	62.1944	21	22	20	0	1	-1	20.8126	0.284367	1.76836	0.160809	0.872244	0.999925	no (non-shrunken)	20.8126	9.85384e-08	0.00144269	0.872244	0.999925	no (shrunken)
MAG1_00905_helix-turn-helix_domain-containing_protein	MAG1	MAG1_00905	helix-turn-helix_domain-containing_protein	318	18.8679	17.2956	32.3899	31.4465	63.8365	4	13	21	-1.01902	0.0391931	0.979827	11.9939	-1.17099	2.11014	-0.554932	0.578941	#NA	no (non-shrunken)	11.9939	-3.08807e-07	0.00144269	0.578941	0.999925	no (shrunken)
MAG1_00906_winged_helix-turn-helix_domain-containing_protein	MAG1	MAG1_00906	winged_helix-turn-helix_domain-containing_protein	234	26.9231	20.9402	23.9316	28.2051	52.1368	36	34	18	0.675737	0.473016	-1.14875	29.5561	1.14431	1.63896	0.698195	0.485055	0.999925	no (non-shrunken)	29.5561	4.11205e-07	0.00144269	0.485055	0.999925	no (shrunken)
MAG1_00907_hypothetical_protein_GX191_10620	MAG1	MAG1_00907	hypothetical_protein_GX191_10620	366	23.4973	19.9454	31.694	24.8634	56.5574	83	58	63	1.13389	-0.755929	-0.377964	68.1199	0.361416	1.42408	0.253789	0.799659	0.999925	no (non-shrunken)	68.1199	1.84923e-07	0.00144269	0.799659	0.999925	no (shrunken)
MAG1_00908_hypothetical_protein_GX191_10625	MAG1	MAG1_00908	hypothetical_protein_GX191_10625	198	27.2727	14.6465	35.3535	22.7273	58.0808	102	120	112	-1.03491	0.960988	0.0739221	109.801	0.161665	1.33762	0.12086	0.903802	0.999925	no (non-shrunken)	109.801	1.07923e-07	0.00144269	0.903802	0.999925	no (shrunken)
MAG1_00909_hypothetical_protein	MAG1	MAG1_00909	hypothetical_protein	249	17.2691	18.4739	30.1205	34.1365	64.257	11	9	13	0	-1	1	10.8573	-0.187394	2.14062	-0.0875421	0.930241	#NA	no (non-shrunken)	10.8573	-3.99558e-08	0.00144269	0.930241	#NA	no (shrunken)
MAG1_00910_nucleotide_kinase	MAG1	MAG1_00910	nucleotide_kinase	684	18.8596	16.3743	30.5556	34.2105	64.7661	7	12	3	-0.0739221	1.03491	-0.960988	7.32273	1.82069	2.53485	0.718264	0.472594	#NA	no (non-shrunken)	7.32273	2.44038e-07	0.00144269	0.472594	#NA	no (shrunken)
MAG1_00911_iron_ABC_transporter_permease	MAG1	MAG1_00911	iron_ABC_transporter_permease	1185	16.6245	21.3502	27.5949	34.4304	62.0253	3	6	1	-0.132453	1.05963	-0.927173	3.32649	2.32128	3.54503	0.654797	0.512599	#NA	no (non-shrunken)	3.32649	1.55134e-07	0.00144269	0.512599	#NA	no (shrunken)
MAG1_00912_ABC_transporter_ATP-binding_protein	MAG1	MAG1_00912	ABC_transporter_ATP-binding_protein	804	21.2687	20.0249	28.9801	29.7264	58.7065	0	5	1	-0.755929	1.13389	-0.377964	1.90535	1.40954	4.79491	0.293966	0.768784	#NA	no (non-shrunken)	1.90535	5.61568e-08	0.00144269	0.768784	#NA	no (shrunken)
MAG1_00913_radical_SAM_protein	MAG1	MAG1_00913	radical_SAM_protein	1737	18.0196	19.2286	32.0092	30.7427	62.7519	2	4	4	-1.1547	0.57735	0.57735	3.22717	-0.262921	3.37431	-0.0779184	0.937893	#NA	no (non-shrunken)	3.22717	-2.23881e-08	0.00144269	0.937893	#NA	no (shrunken)
MAG1_00914_class_I_SAM-dependent_methyltransferase	MAG1	MAG1_00914	class_I_SAM-dependent_methyltransferase	642	16.6667	17.4455	34.5794	31.3084	65.8879	1	4	2	-0.872872	1.09109	-0.218218	2.25459	0.449266	3.9794	0.112898	0.910111	#NA	no (non-shrunken)	2.25459	3.08986e-08	0.00144269	0.910111	#NA	no (shrunken)
MAG1_00915_iron_ABC_transporter_substrate-binding_protein,_partial	MAG1	MAG1_00915	iron_ABC_transporter_substrate-binding_protein,_partial	1089	19.1919	19.2837	29.7521	31.7723	61.5243	4	9	9	-1.1547	0.57735	0.57735	7.0777	-0.322446	2.49282	-0.12935	0.897081	#NA	no (non-shrunken)	7.0777	-5.07098e-08	0.00144269	0.897081	#NA	no (shrunken)
MAG1_00916_hypothetical_protein	MAG1	MAG1_00916	hypothetical_protein	348	21.8391	16.954	35.3448	25.8621	61.2069	6	12	6	-0.57735	1.1547	-0.57735	7.8644	0.736275	2.41678	0.304651	0.760632	#NA	no (non-shrunken)	7.8644	1.24975e-07	0.00144269	0.760632	#NA	no (shrunken)
MAG1_00917_DUF2703_domain-containing_protein	MAG1	MAG1_00917	DUF2703_domain-containing_protein	393	22.1374	16.7939	31.8066	29.2621	61.0687	0	14	8	-1.04407	0.949158	0.0949158	6.90983	-0.10556	2.92805	-0.0360512	0.971241	#NA	no (non-shrunken)	6.90983	-8.949e-09	0.00144269	0.971241	#NA	no (shrunken)
MAG1_00918_ACR3_family_arsenite_efflux_transporter	MAG1	MAG1_00918	ACR3_family_arsenite_efflux_transporter	327	16.5138	24.4648	29.9694	29.052	59.0214	0	9	2	-0.77588	1.12855	-0.352673	3.49021	1.2569	3.76484	0.333853	0.73849	#NA	no (non-shrunken)	3.49021	2.90726e-07	0.00144269	0.73849	#NA	no (shrunken)
MAG1_00919_ACR3_family_arsenite_efflux_transporter	MAG1	MAG1_00919	ACR3_family_arsenite_efflux_transporter	279	15.4122	27.2401	27.5986	29.7491	57.3477	4	8	24	-0.755929	-0.377964	1.13389	11.3	-1.84738	2.12906	-0.867698	0.38556	#NA	no (non-shrunken)	11.3	-4.62552e-07	0.00144269	0.38556	0.999925	no (shrunken)
MAG1_00920_winged_helix-turn-helix_transcriptional_regulator	MAG1	MAG1_00920	winged_helix-turn-helix_transcriptional_regulator	219	21.4612	15.0685	33.3333	30.137	63.4703	10	6	0	0.927173	0.132453	-1.05963	5.59181	5.64779	3.47039	1.62742	0.103648	#NA	no (non-shrunken)	5.59181	2.77927e-07	0.00144269	0.103648	#NA	no (shrunken)
MAG1_00921_Pyridoxal_5'-phosphate_synthase_subunit_PdxT	MAG1	MAG1_00921	Pyridoxal_5'-phosphate_synthase_subunit_PdxT	327	17.1254	21.1009	34.8624	26.9113	61.7737	23	21	13	0.755929	0.377964	-1.13389	19.1059	0.945427	1.82172	0.518976	0.603778	0.999925	no (non-shrunken)	19.1059	2.87013e-07	0.00144269	0.603778	0.999925	no (shrunken)
MAG1_00922_pyridoxal_5'-phosphate_synthase_lyase_subunit_PdxS	MAG1	MAG1_00922	pyridoxal_5'-phosphate_synthase_lyase_subunit_PdxS	906	20.4194	18.4327	35.5408	25.6071	61.1479	23	21	23	0.57735	-1.1547	0.57735	22.1344	0.122275	1.74135	0.0702183	0.94402	0.999925	no (non-shrunken)	22.1344	4.78758e-08	0.00144269	0.94402	0.999925	no (shrunken)
MAG1_00923_cobalamin_biosynthesis_protein_CobD	MAG1	MAG1_00923	cobalamin_biosynthesis_protein_CobD	921	14.2237	22.367	33.3333	30.076	63.4093	4	4	1	0.57735	0.57735	-1.1547	3.05238	2.18202	3.64213	0.599106	0.549103	#NA	no (non-shrunken)	3.05238	1.36406e-07	0.00144269	0.549103	#NA	no (shrunken)
MAG1_00924_hypothetical_protein_GX191_06135	MAG1	MAG1_00924	hypothetical_protein_GX191_06135	510	15.6863	22.7451	30	31.5686	61.5686	13	20	33	-0.886796	-0.197066	1.08386	21.1736	-0.837429	1.75952	-0.475943	0.634115	0.999925	no (non-shrunken)	21.1736	-2.73536e-07	0.00144269	0.634115	0.999925	no (shrunken)
MAG1_00925_Trm112_family_protein	MAG1	MAG1_00925	Trm112_family_protein	186	21.5054	22.5806	30.6452	25.2688	55.914	108	138	126	-1.05963	0.927173	0.132453	122.012	0.135889	1.32644	0.102446	0.918403	0.999925	no (non-shrunken)	122.012	-1.92881e-07	0.00144269	0.918403	0.999925	no (shrunken)
MAG1_00926_adenylosuccinate_synthetase	MAG1	MAG1_00926	adenylosuccinate_synthetase	1011	21.7606	18.9911	31.9486	27.2997	59.2483	34	55	62	-1.1209	0.320256	0.800641	48.8783	-0.318582	1.48286	-0.214842	0.82989	0.999925	no (non-shrunken)	48.8783	-7.17801e-08	0.00144269	0.82989	0.999925	no (shrunken)
MAG1_00927_hypothetical_protein	MAG1	MAG1_00927	hypothetical_protein	201	21.8905	23.8806	29.3532	24.8756	54.2289	5	8	8	-1.1547	0.57735	0.57735	6.82123	-0.138469	2.51644	-0.0550258	0.956118	#NA	no (non-shrunken)	6.82123	-1.9115e-08	0.00144269	0.956118	#NA	no (shrunken)
MAG1_00928_aminotransferase_class_I/II-fold_pyridoxal_phosphate-dependent_enzyme	MAG1	MAG1_00928	aminotransferase_class_I/II-fold_pyridoxal_phosphate-dependent_enzyme	1173	18.1586	21.6539	30.179	30.0085	60.1876	38	44	45	-1.14459	0.440225	0.704361	41.6719	0.0410746	1.51724	0.0270719	0.978402	0.999925	no (non-shrunken)	41.6719	3.3484e-08	0.00144269	0.978402	0.999925	no (shrunken)
MAG1_00929_Lrp/AsnC_family_transcriptional_regulator	MAG1	MAG1_00929	Lrp/AsnC_family_transcriptional_regulator	492	21.5447	17.8862	32.3171	28.252	60.5691	70	104	73	-0.655201	1.15103	-0.495828	81.1219	0.416707	1.38419	0.301048	0.763378	0.999925	no (non-shrunken)	81.1219	2.25119e-07	0.00144269	0.763378	0.999925	no (shrunken)
MAG1_00930_ORC1-type_DNA_replication_protein	MAG1	MAG1_00930	ORC1-type_DNA_replication_protein	1329	24.3792	19.4131	26.8623	29.3454	56.2077	65	88	71	-0.810258	1.1176	-0.307339	73.5538	0.275601	1.39689	0.197296	0.843596	0.999925	no (non-shrunken)	73.5538	1.61698e-07	0.00144269	0.843596	0.999925	no (shrunken)
MAG1_00931_hypothetical_protein	MAG1	MAG1_00931	hypothetical_protein	102	21.5686	21.5686	36.2745	20.5882	56.8627	0	0	14	-0.57735	-0.57735	1.1547	4.23995	-6.07074	3.72098	-1.63149	0.102787	#NA	no (non-shrunken)	4.23995	-3.63602e-07	0.00144269	0.102787	#NA	no (shrunken)
MAG1_00932_hypothetical_protein	MAG1	MAG1_00932	hypothetical_protein	135	46.6667	17.037	25.1852	11.1111	36.2963	37	11	46	0.311782	-1.11875	0.806966	31.0313	-0.706795	1.69001	-0.41822	0.675786	0.999925	no (non-shrunken)	31.0313	-2.67329e-07	0.00144269	0.675786	0.999925	no (shrunken)
MAG1_00933_MogA/MoaB_family_molybdenum_cofactor_biosynthesis_protein	MAG1	MAG1_00933	MogA/MoaB_family_molybdenum_cofactor_biosynthesis_protein	498	21.8876	19.2771	27.51	31.3253	58.8353	9	27	18	-1	1	0	17.4068	0.135158	1.89432	0.0713493	0.94312	0.999925	no (non-shrunken)	17.4068	4.6705e-08	0.00144269	0.94312	0.999925	no (shrunken)
MAG1_00934_hypothetical_protein_GX191_03945	MAG1	MAG1_00934	hypothetical_protein_GX191_03945	516	19.9612	18.7984	32.3643	28.876	61.2403	0	8	15	-1.02147	0.0444116	0.977054	7.1068	-1.81565	2.84132	-0.639016	0.522812	#NA	no (non-shrunken)	7.1068	-2.52388e-07	0.00144269	0.522812	#NA	no (shrunken)
MAG1_00935_ATP-dependent_DNA_helicase	MAG1	MAG1_00935	ATP-dependent_DNA_helicase	1797	20.8125	16.9171	32.2204	30.0501	62.2705	9	13	18	-0.960988	-0.0739221	1.03491	12.9198	-0.545022	2.02181	-0.269572	0.78749	#NA	no (non-shrunken)	12.9198	-1.40309e-07	0.00144269	0.78749	0.999925	no (shrunken)
MAG1_00936_RNA-processing_protein	MAG1	MAG1_00936	RNA-processing_protein	543	26.7035	15.4696	31.86	25.9669	57.8269	18	26	27	-1.14875	0.473016	0.675737	23.1139	-0.130223	1.72124	-0.0756565	0.939692	0.999925	no (non-shrunken)	23.1139	-4.09584e-08	0.00144269	0.939692	0.999925	no (shrunken)
MAG1_00937_serine_protein_kinase_RIO	MAG1	MAG1_00937	serine_protein_kinase_RIO	777	24.453	18.2754	28.9575	28.314	57.2716	9	19	21	-1.14065	0.414781	0.725866	15.7514	-0.43589	1.9199	-0.227037	0.820395	0.999925	no (non-shrunken)	15.7514	-1.52061e-07	0.00144269	0.820395	0.999925	no (shrunken)
MAG1_00938_tyrosine--tRNA_ligase	MAG1	MAG1_00938	tyrosine--tRNA_ligase	948	24.3671	18.2489	28.1646	29.2194	57.384	12	21	30	-1	0	1	20.2187	-0.705583	1.78494	-0.395299	0.692622	0.999925	no (non-shrunken)	20.2187	-2.19995e-07	0.00144269	0.692622	0.999925	no (shrunken)
MAG1_00939_type_II_glyceraldehyde-3-phosphate_dehydrogenase	MAG1	MAG1_00939	type_II_glyceraldehyde-3-phosphate_dehydrogenase	1026	22.6121	17.0565	30.7018	29.6296	60.3314	66	111	81	-0.872872	1.09109	-0.218218	84.3208	0.285636	1.38303	0.206529	0.836378	0.999925	no (non-shrunken)	84.3208	6.20886e-08	0.00144269	0.836378	0.999925	no (shrunken)
MAG1_00940_GNAT_family_N-acetyltransferase	MAG1	MAG1_00940	GNAT_family_N-acetyltransferase	582	15.4639	19.244	35.3952	29.8969	65.2921	1	8	13	-1.0507	0.1106	0.940102	6.86798	-1.41838	2.61688	-0.542013	0.58781	#NA	no (non-shrunken)	6.86798	-2.31666e-07	0.00144269	0.58781	#NA	no (shrunken)
MAG1_00941_hypothetical_protein_GX191_08830	MAG1	MAG1_00941	hypothetical_protein_GX191_08830	210	25.7143	13.3333	32.8571	28.0952	60.9524	12	67	76	-1.14492	0.442574	0.702345	48.8929	-0.828998	1.59657	-0.519236	0.603596	0.999925	no (non-shrunken)	48.8929	-3.56068e-07	0.00144269	0.603596	0.999925	no (shrunken)
MAG1_00942_DUF2207_domain-containing_protein	MAG1	MAG1_00942	DUF2207_domain-containing_protein	1818	18.7569	20.5171	29.3179	31.4081	60.7261	5	9	9	-1.1547	0.57735	0.57735	7.44458	-0.20652	2.44036	-0.084627	0.932558	#NA	no (non-shrunken)	7.44458	-1.25068e-08	0.00144269	0.932558	#NA	no (shrunken)
MAG1_00943_LemA_family_protein	MAG1	MAG1_00943	LemA_family_protein	567	22.9277	19.224	29.2769	28.5714	57.8483	18	30	31	-1.15194	0.506853	0.645086	25.6073	-0.210442	1.68366	-0.124991	0.900531	0.999925	no (non-shrunken)	25.6073	-7.23341e-08	0.00144269	0.900531	0.999925	no (shrunken)
MAG1_00944_hypothetical_protein	MAG1	MAG1_00944	hypothetical_protein	318	21.6981	24.5283	29.8742	23.8994	53.7736	17	32	29	-1.13389	0.755929	0.377964	25.2757	-0.0898162	1.69479	-0.0529955	0.957735	0.999925	no (non-shrunken)	25.2757	-2.60295e-08	0.00144269	0.957735	0.999925	no (shrunken)
MAG1_00945_PAS_domain_S-box_protein	MAG1	MAG1_00945	PAS_domain_S-box_protein	1614	22.4287	18.4015	29.9257	29.2441	59.1698	13	29	18	-0.855186	1.09953	-0.244339	19.5153	0.368767	1.82012	0.202606	0.839443	0.999925	no (non-shrunken)	19.5153	1.17829e-07	0.00144269	0.839443	0.999925	no (shrunken)
MAG1_00946_nucleoside_2-deoxyribosyltransferase	MAG1	MAG1_00946	nucleoside_2-deoxyribosyltransferase	831	18.1709	18.2912	29.9639	33.574	63.5379	12	15	15	-1.1547	0.57735	0.57735	13.7529	0.0198914	1.98487	0.0100215	0.992004	0.999925	no (non-shrunken)	13.7529	1.09581e-08	0.00144269	0.992004	0.999925	no (shrunken)
MAG1_00947_DUF367_family_protein	MAG1	MAG1_00947	DUF367_family_protein	492	18.2927	17.2764	29.2683	35.1626	64.4309	3	18	16	-1.14596	0.695764	0.4502	11.7153	-0.492177	2.17837	-0.225938	0.82125	#NA	no (non-shrunken)	11.7153	-1.08255e-07	0.00144269	0.82125	0.999925	no (shrunken)
MAG1_00948_hypothetical_protein	MAG1	MAG1_00948	hypothetical_protein	186	30.1075	26.3441	20.9677	22.5806	43.5484	0	0	0	#NA	#NA	#NA	0	#NA	#NA	#NA	#NA	#NA	#NA	0	#NA	#NA	#NA	#NA	#NA
MAG1_00949_DUF72_domain-containing_protein	MAG1	MAG1_00949	DUF72_domain-containing_protein	696	18.1034	19.5402	33.1897	29.1667	62.3563	7	4	3	1.1209	-0.320256	-0.800641	4.75873	1.08108	2.9399	0.367728	0.713076	#NA	no (non-shrunken)	4.75873	1.18592e-07	0.00144269	0.713076	#NA	no (shrunken)
MAG1_00950_methyltransferase_domain-containing_protein	MAG1	MAG1_00950	methyltransferase_domain-containing_protein	738	17.7507	16.3957	33.8753	31.9783	65.8537	0	4	2	-1	1	0	1.88771	0.0890304	4.69416	0.0189662	0.984868	#NA	no (non-shrunken)	1.88771	5.55205e-09	0.00144269	0.984868	#NA	no (shrunken)
MAG1_00951_sulfite_exporter_TauE/SafE_family_protein	MAG1	MAG1_00951	sulfite_exporter_TauE/SafE_family_protein	909	12.4312	22.1122	32.1232	33.3333	65.4565	5	13	8	-0.907265	1.07222	-0.164957	8.42373	0.310928	2.36054	0.131719	0.895207	#NA	no (non-shrunken)	8.42373	6.93866e-08	0.00144269	0.895207	#NA	no (shrunken)
MAG1_00952_glycosyltransferase_family_1_protein	MAG1	MAG1_00952	glycosyltransferase_family_1_protein	2226	21.3836	17.5651	30.1438	30.9075	61.0512	13	19	21	-1.1209	0.320256	0.800641	17.2189	-0.227516	1.85923	-0.122371	0.902605	0.999925	no (non-shrunken)	17.2189	-1.05341e-07	0.00144269	0.902605	0.999925	no (shrunken)
MAG1_00953_hypothetical_protein	MAG1	MAG1_00953	hypothetical_protein	600	18.8333	17.5	32.5	31.1667	63.6667	63	68	48	0.320256	0.800641	-1.1209	59.4445	0.62717	1.43678	0.436511	0.662466	0.999925	no (non-shrunken)	59.4445	2.75123e-07	0.00144269	0.662466	0.999925	no (shrunken)
MAG1_00954_ROK_family_protein	MAG1	MAG1_00954	ROK_family_protein	939	16.1874	18.7433	32.4814	32.5879	65.0692	11	12	9	0.218218	0.872872	-1.09109	10.6074	0.531757	2.16428	0.245697	0.805917	#NA	no (non-shrunken)	10.6074	1.13922e-07	0.00144269	0.805917	#NA	no (shrunken)
MAG1_00955_ferrous_iron_transport_protein_A	MAG1	MAG1_00955	ferrous_iron_transport_protein_A	237	18.5654	16.4557	37.5527	27.4262	64.9789	52	44	53	0.473016	-1.14875	0.675737	49.231	0.0471989	1.4805	0.0318805	0.974567	0.999925	no (non-shrunken)	49.231	2.61829e-08	0.00144269	0.974567	0.999925	no (shrunken)
MAG1_00956_ferrous_iron_transporter_B	MAG1	MAG1_00956	ferrous_iron_transporter_B	1716	16.0256	21.62	30.9441	31.4103	62.3543	8	12	11	-1.1209	0.800641	0.320256	10.1124	0.0262513	2.19241	0.0119737	0.990447	#NA	no (non-shrunken)	10.1124	3.01255e-09	0.00144269	0.990447	#NA	no (shrunken)
MAG1_00957_ribosomal_protein_S18-alanine_N-acetyltransferase	MAG1	MAG1_00957	ribosomal_protein_S18-alanine_N-acetyltransferase	465	21.0753	20.4301	30.9677	27.5269	58.4946	5	10	11	-1.14065	0.414781	0.725866	8.37079	-0.400843	2.3435	-0.171044	0.864189	#NA	no (non-shrunken)	8.37079	-7.18339e-08	0.00144269	0.864189	#NA	no (shrunken)
MAG1_00958_class_I_SAM-dependent_methyltransferase_family_protein	MAG1	MAG1_00958	class_I_SAM-dependent_methyltransferase_family_protein	924	18.5065	16.8831	31.9264	32.684	64.6104	13	19	14	-0.725866	1.14065	-0.414781	15.0989	0.3574	1.9366	0.18455	0.853582	0.999925	no (non-shrunken)	15.0989	1.04785e-07	0.00144269	0.853582	0.999925	no (shrunken)
MAG1_00959_hydroxymethylglutaryl-CoA_reductase_(NADPH)	MAG1	MAG1_00959	hydroxymethylglutaryl-CoA_reductase_(NADPH)	1209	16.7907	16.5426	36.2283	30.4384	66.6667	8	14	10	-0.872872	1.09109	-0.218218	10.4506	0.29445	2.1769	0.135261	0.892406	#NA	no (non-shrunken)	10.4506	6.95756e-08	0.00144269	0.892406	#NA	no (shrunken)
MAG1_00960_Zn-ribbon_domain-containing_OB-fold_protein	MAG1	MAG1_00960	Zn-ribbon_domain-containing_OB-fold_protein	393	23.4097	19.084	29.0076	28.4987	57.5064	11	8	6	1.05963	-0.132453	-0.927173	8.41681	0.859448	2.35964	0.364228	0.715688	#NA	no (non-shrunken)	8.41681	1.69579e-07	0.00144269	0.715688	#NA	no (shrunken)
MAG1_00961_thiolase_domain-containing_protein	MAG1	MAG1_00961	thiolase_domain-containing_protein	1161	19.1214	17.5711	34.1085	29.199	63.3075	11	12	10	0	1	-1	10.9102	0.379753	2.14108	0.177365	0.859222	#NA	no (non-shrunken)	10.9102	9.5627e-08	0.00144269	0.859222	#NA	no (shrunken)
MAG1_00962_hydroxymethylglutaryl-CoA_synthase	MAG1	MAG1_00962	hydroxymethylglutaryl-CoA_synthase	1053	21.4625	17.7588	32.0988	28.68	60.7787	13	11	13	0.57735	-1.1547	0.57735	12.232	0.0742255	2.06252	0.0359877	0.971292	#NA	no (non-shrunken)	12.232	2.34529e-08	0.00144269	0.971292	0.999925	no (shrunken)
MAG1_00963_helix-turn-helix_domain-containing_protein	MAG1	MAG1_00963	helix-turn-helix_domain-containing_protein	819	22.7106	21.6117	28.083	27.5946	55.6777	9	10	7	0.218218	0.872872	-1.09109	8.6269	0.617846	2.32419	0.265833	0.790368	#NA	no (non-shrunken)	8.6269	1.12858e-07	0.00144269	0.790368	#NA	no (shrunken)
MAG1_00964_DUF120_domain-containing_protein	MAG1	MAG1_00964	DUF120_domain-containing_protein	669	24.2152	19.5815	29.148	27.0553	56.2033	66	74	49	0.234978	0.861587	-1.09657	62.7709	0.691473	1.42611	0.484866	0.627771	0.999925	no (non-shrunken)	62.7709	3.80776e-07	0.00144269	0.627771	0.999925	no (shrunken)
MAG1_00965_3,4-dihydroxy-2-butanone-4-phosphate_synthase	MAG1	MAG1_00965	3,4-dihydroxy-2-butanone-4-phosphate_synthase	678	19.0265	17.6991	33.9233	29.351	63.2743	28	43	20	-0.199837	1.08483	-0.884992	30.1112	0.990083	1.63237	0.606532	0.544161	0.999925	no (non-shrunken)	30.1112	6.227e-07	0.00144269	0.544161	0.999925	no (shrunken)
MAG1_00966_DUF1894_domain-containing_protein	MAG1	MAG1_00966	DUF1894_domain-containing_protein	279	22.2222	19.3548	33.3333	25.0896	58.4229	3	11	20	-0.979827	-0.0391931	1.01902	10.6832	-1.38411	2.19851	-0.629569	0.528977	#NA	no (non-shrunken)	10.6832	-3.09862e-07	0.00144269	0.528977	#NA	no (shrunken)
MAG1_00967_DUF1890_domain-containing_protein	MAG1	MAG1_00967	DUF1890_domain-containing_protein	480	22.0833	20.8333	30.8333	26.25	57.0833	20	21	17	0.320256	0.800641	-1.1209	19.2166	0.450012	1.80806	0.248892	0.803444	0.999925	no (non-shrunken)	19.2166	1.73741e-07	0.00144269	0.803444	0.999925	no (shrunken)
MAG1_00968_hypothetical_protein	MAG1	MAG1_00968	hypothetical_protein	1074	22.4395	18.3426	31.1918	28.0261	59.2179	16	17	23	-0.704361	-0.440225	1.14459	18.2842	-0.299824	1.82567	-0.164227	0.869553	0.999925	no (non-shrunken)	18.2842	-9.04852e-08	0.00144269	0.869553	0.999925	no (shrunken)
MAG1_00969_formate_dehydrogenase_accessory_sulfurtransferase_FdhD	MAG1	MAG1_00969	formate_dehydrogenase_accessory_sulfurtransferase_FdhD	765	19.7386	18.3007	32.6797	29.281	61.9608	26	23	31	-0.164957	-0.907265	1.07222	26.2989	-0.151605	1.66959	-0.0908034	0.927649	0.999925	no (non-shrunken)	26.2989	-5.30124e-08	0.00144269	0.927649	0.999925	no (shrunken)
MAG1_00970_divalent-cation_tolerance_protein_CutA	MAG1	MAG1_00970	divalent-cation_tolerance_protein_CutA	318	21.3836	18.5535	27.673	32.3899	60.0629	33	39	50	-0.889231	-0.193311	1.08254	39.7492	-0.29951	1.52912	-0.195871	0.844711	0.999925	no (non-shrunken)	39.7492	-1.29188e-07	0.00144269	0.844711	0.999925	no (shrunken)
MAG1_00971_LL-diaminopimelate_aminotransferase	MAG1	MAG1_00971	LL-diaminopimelate_aminotransferase	1149	18.7119	18.973	30.5483	31.7668	62.3151	17	21	19	-1	1	0	18.7217	0.1724	1.81748	0.0948567	0.924429	0.999925	no (non-shrunken)	18.7217	2.65977e-08	0.00144269	0.924429	0.999925	no (shrunken)
MAG1_00972_diaminopimelate_decarboxylase	MAG1	MAG1_00972	diaminopimelate_decarboxylase	1293	18.7935	17.092	30.6265	33.488	64.1145	10	14	15	-1.13389	0.377964	0.755929	12.6986	-0.155129	2.03414	-0.0762625	0.93921	#NA	no (non-shrunken)	12.6986	-6.152e-08	0.00144269	0.93921	0.999925	no (shrunken)
MAG1_00973_nucleotide-binding_protein	MAG1	MAG1_00973	nucleotide-binding_protein	1287	18.5703	17.7156	35.5089	28.2051	63.7141	6	5	13	-0.458832	-0.688247	1.14708	7.74088	-1.05112	2.40099	-0.437787	0.66154	#NA	no (non-shrunken)	7.74088	-3.91053e-07	0.00144269	0.66154	#NA	no (shrunken)
MAG1_00974_IS200/IS605_family_element_transposase_accessory_protein_TnpB	MAG1	MAG1_00974	IS200/IS605_family_element_transposase_accessory_protein_TnpB	1248	26.0417	22.516	25.641	25.8013	51.4423	64	72	88	-0.872872	-0.218218	1.09109	73.2075	-0.195228	1.39452	-0.139996	0.888663	0.999925	no (non-shrunken)	73.2075	-9.58539e-08	0.00144269	0.888663	0.999925	no (shrunken)
MAG1_00975_DNA_repair_and_recombination_protein_RadA	MAG1	MAG1_00975	DNA_repair_and_recombination_protein_RadA	975	22.8718	18.359	30.5641	28.2051	58.7692	26	39	41	-1.14596	0.4502	0.695764	34.4554	-0.171778	1.57603	-0.108994	0.913207	0.999925	no (non-shrunken)	34.4554	-6.98055e-08	0.00144269	0.913207	0.999925	no (shrunken)
MAG1_00976_phosphoglycolate_phosphatase	MAG1	MAG1_00976	phosphoglycolate_phosphatase	705	20.2837	20.4255	31.9149	27.3759	59.2908	11	23	26	-1.13389	0.377964	0.755929	19.2814	-0.46365	1.81609	-0.255301	0.79849	0.999925	no (non-shrunken)	19.2814	-1.1327e-07	0.00144269	0.79849	0.999925	no (shrunken)
MAG1_00977_PRC-barrel_domain_containing_protein	MAG1	MAG1_00977	PRC-barrel_domain_containing_protein	258	28.2946	23.2558	29.0698	19.3798	48.4496	188	234	262	-1.07058	0.160586	0.909989	223.318	-0.140438	1.27583	-0.110076	0.912349	0.999925	no (non-shrunken)	223.318	-8.00547e-08	0.00144269	0.912349	0.999925	no (shrunken)
MAG1_00978_hypothetical_protein	MAG1	MAG1_00978	hypothetical_protein	261	23.3716	24.5211	35.249	16.8582	52.1073	4	11	10	-1.14459	0.704361	0.440225	8.02156	-0.275737	2.39544	-0.115109	0.908359	#NA	no (non-shrunken)	8.02156	-6.8051e-08	0.00144269	0.908359	#NA	no (shrunken)
MAG1_00979_hypothetical_protein	MAG1	MAG1_00979	hypothetical_protein	171	11.1111	26.9006	22.807	39.1813	61.9883	0	9	0	-0.57735	1.1547	-0.57735	2.8845	4.69813	4.68365	1.00309	0.315817	#NA	no (non-shrunken)	2.8845	1.24988e-07	0.00144269	0.315817	#NA	no (shrunken)
MAG1_00980_hypothetical_protein	MAG1	MAG1_00980	hypothetical_protein	1218	25.2874	21.2644	27.5862	25.8621	53.4483	0	1	0	-0.57735	1.1547	-0.57735	0.3205	1.59382	6.11649	0.260578	0.794418	#NA	no (non-shrunken)	0.3205	5.16331e-08	0.00144269	0.794418	#NA	no (shrunken)
MAG1_00981_hypothetical_protein	MAG1	MAG1_00981	hypothetical_protein	270	24.8148	22.5926	36.2963	16.2963	52.5926	4	26	17	-1.05481	0.934261	0.12055	14.949	-0.0677478	2.04522	-0.0331249	0.973575	0.999925	no (non-shrunken)	14.949	-1.51347e-08	0.00144269	0.973575	0.999925	no (shrunken)
MAG1_00982_SPFH/Band_7/PHB_domain_protein	MAG1	MAG1_00982	SPFH/Band_7/PHB_domain_protein	1086	22.6519	16.2063	34.7145	26.4273	61.1418	5	8	10	-1.05963	0.132453	0.927173	7.42694	-0.460326	2.43712	-0.188881	0.850186	#NA	no (non-shrunken)	7.42694	-7.70595e-08	0.00144269	0.850186	#NA	no (shrunken)
MAG1_00983_NfeD_family_protein	MAG1	MAG1_00983	NfeD_family_protein	459	16.122	23.0937	32.4619	28.3224	60.7843	11	17	26	-0.927173	-0.132453	1.05963	17.3584	-0.730661	1.85512	-0.393861	0.693684	0.999925	no (non-shrunken)	17.3584	-2.44247e-07	0.00144269	0.693684	0.999925	no (shrunken)
MAG1_00984_phosphatase_PAP2_family_protein	MAG1	MAG1_00984	phosphatase_PAP2_family_protein	990	11.9192	23.3333	30.101	34.6465	64.7475	1	4	1	-0.57735	1.1547	-0.57735	1.95173	1.44877	4.32471	0.334998	0.737627	#NA	no (non-shrunken)	1.95173	6.91132e-08	0.00144269	0.737627	#NA	no (shrunken)
MAG1_00985_MarC_family_protein	MAG1	MAG1_00985	MarC_family_protein	660	17.1212	21.8182	29.0909	31.9697	61.0606	7	25	17	-1.03491	0.960988	0.0739221	15.7292	0.0418403	1.96072	0.0213393	0.982975	0.999925	no (non-shrunken)	15.7292	4.4788e-08	0.00144269	0.982975	0.999925	no (shrunken)
MAG1_00986_hypothetical_protein_GX191_01765	MAG1	MAG1_00986	hypothetical_protein_GX191_01765	1173	24.1262	19.8636	25.5754	30.4348	56.0102	5	5	8	-0.57735	-0.57735	1.1547	5.85973	-0.496134	2.65592	-0.186803	0.851815	#NA	no (non-shrunken)	5.85973	-5.48958e-08	0.00144269	0.851815	#NA	no (shrunken)
MAG1_00987_ABC_transporter_permease	MAG1	MAG1_00987	ABC_transporter_permease	1191	17.6322	19.5634	33.0814	29.7229	62.8044	2	3	1	0	1	-1	1.99812	1.48577	4.2486	0.349709	0.726557	#NA	no (non-shrunken)	1.99812	7.30806e-08	0.00144269	0.726557	#NA	no (shrunken)
MAG1_00988_ABC_transporter_permease	MAG1	MAG1_00988	ABC_transporter_permease	1212	17.7393	19.2244	32.6733	30.363	63.0363	2	4	3	-1	1	0	2.92432	0.151942	3.52431	0.0431125	0.965612	#NA	no (non-shrunken)	2.92432	3.25909e-08	0.00144269	0.965612	#NA	no (shrunken)
MAG1_00989_ABC_transporter_ATP-binding_protein	MAG1	MAG1_00989	ABC_transporter_ATP-binding_protein	675	19.1111	16.7407	30.2222	33.9259	64.1481	0	7	2	-0.83205	1.1094	-0.27735	2.84921	0.894891	4.03259	0.221915	0.82438	#NA	no (non-shrunken)	2.84921	1.4083e-07	0.00144269	0.82438	#NA	no (shrunken)
MAG1_00990_hypothetical_protein	MAG1	MAG1_00990	hypothetical_protein	1161	17.0543	17.2265	30.4048	35.3144	65.7192	13	27	17	-0.83205	1.1094	-0.27735	18.5715	0.383817	1.84043	0.208547	0.834802	0.999925	no (non-shrunken)	18.5715	1.20402e-07	0.00144269	0.834802	0.999925	no (shrunken)
MAG1_00991_putative_manganese-dependent_inorganic_diphosphatase,_partial	MAG1	MAG1_00991	putative_manganese-dependent_inorganic_diphosphatase,_partial	1689	22.1433	18.2948	29.1297	30.4322	59.5619	15	34	20	-0.812277	1.11688	-0.304604	22.4573	0.43839	1.7585	0.249298	0.80313	0.999925	no (non-shrunken)	22.4573	1.53636e-07	0.00144269	0.80313	0.999925	no (shrunken)
MAG1_00992_NAD(P)/FAD-dependent_oxidoreductase	MAG1	MAG1_00992	NAD(P)/FAD-dependent_oxidoreductase	1344	16.4435	18.0804	34.003	31.4732	65.4762	35	29	37	0.320256	-1.1209	0.800641	33.3409	-0.0184552	1.58877	-0.011616	0.990732	0.999925	no (non-shrunken)	33.3409	1.50958e-09	0.00144269	0.990732	0.999925	no (shrunken)
MAG1_00993_hypothetical_protein_GX191_03225	MAG1	MAG1_00993	hypothetical_protein_GX191_03225	978	22.9039	19.0184	31.6973	26.3804	58.0777	39	34	37	0.927173	-1.05963	0.132453	36.4109	0.16906	1.56073	0.108321	0.913741	0.999925	no (non-shrunken)	36.4109	9.93209e-08	0.00144269	0.913741	0.999925	no (shrunken)
MAG1_00994_DUF128_domain-containing_protein	MAG1	MAG1_00994	DUF128_domain-containing_protein	870	19.4253	19.5402	30.3448	30.6897	61.0345	3	9	10	-1.14459	0.440225	0.704361	7.01368	-0.600361	2.51495	-0.238717	0.811325	#NA	no (non-shrunken)	7.01368	-9.96977e-08	0.00144269	0.811325	#NA	no (shrunken)
MAG1_00995_hypothetical_protein	MAG1	MAG1_00995	hypothetical_protein	792	21.2121	18.5606	30.303	29.9242	60.2273	4	6	5	-1	1	0	4.90479	0.163912	2.85533	0.0574056	0.954222	#NA	no (non-shrunken)	4.90479	1.98576e-08	0.00144269	0.954222	#NA	no (shrunken)
MAG1_00996_S-layer_protein	MAG1	MAG1_00996	S-layer_protein	1287	24.3201	18.9588	26.8065	29.9145	56.7211	3	13	6	-0.844441	1.10427	-0.259828	7.08426	0.538952	2.54966	0.211382	0.832589	#NA	no (non-shrunken)	7.08426	8.51324e-08	0.00144269	0.832589	#NA	no (shrunken)
MAG1_00997_glucose-6-phosphate_isomerase	MAG1	MAG1_00997	glucose-6-phosphate_isomerase	723	20.6086	18.9488	31.397	29.0456	60.4426	77	110	83	-0.739544	1.13776	-0.398216	88.6416	0.337264	1.36939	0.246287	0.80546	0.999925	no (non-shrunken)	88.6416	1.89941e-07	0.00144269	0.80546	0.999925	no (shrunken)
MAG1_00998_MBL_fold_metallo-hydrolase	MAG1	MAG1_00998	MBL_fold_metallo-hydrolase	1371	23.4136	19.4748	28.957	28.1546	57.1116	5	5	5	#NA	#NA	#NA	4.95117	0.181992	2.84339	0.0640054	0.948966	#NA	no (non-shrunken)	4.95117	2.67961e-08	0.00144269	0.948966	#NA	no (shrunken)
MAG1_00999_CoA-binding_protein	MAG1	MAG1_00999	CoA-binding_protein	2097	20.1717	19.4087	31.0443	29.3753	60.4196	7	10	10	-1.1547	0.57735	0.57735	8.8017	-0.0684951	2.29632	-0.0298282	0.976204	#NA	no (non-shrunken)	8.8017	-9.24024e-09	0.00144269	0.976204	#NA	no (shrunken)
MAG1_01000_iron_ABC_transporter_substrate-binding_protein	MAG1	MAG1_01000	iron_ABC_transporter_substrate-binding_protein	1161	20.4134	19.9828	30.1464	29.4574	59.6038	3	5	4	-1	1	0	3.91456	0.159423	3.12399	0.0510318	0.9593	#NA	no (non-shrunken)	3.91456	1.96009e-08	0.00144269	0.9593	#NA	no (shrunken)
MAG1_01001_iron_ABC_transporter_permease	MAG1	MAG1_01001	iron_ABC_transporter_permease	1119	15.2815	23.235	28.3289	33.1546	61.4835	2	4	3	-1	1	0	2.92432	0.151942	3.52431	0.0431125	0.965612	#NA	no (non-shrunken)	2.92432	3.25909e-08	0.00144269	0.965612	#NA	no (shrunken)
MAG1_01002_ABC_transporter_ATP-binding_protein	MAG1	MAG1_01002	ABC_transporter_ATP-binding_protein	816	19.9755	18.5049	31.9853	29.5343	61.5196	2	5	2	-0.57735	1.1547	-0.57735	2.94197	0.950204	3.56596	0.266465	0.789881	#NA	no (non-shrunken)	2.94197	7.25605e-08	0.00144269	0.789881	#NA	no (shrunken)
MAG1_01003_DUF1622_domain-containing_protein	MAG1	MAG1_01003	DUF1622_domain-containing_protein	381	20.4724	23.0971	32.5459	23.8845	56.4304	0	2	1	-1	1	0	0.943853	0.0910405	5.86573	0.0155207	0.987617	#NA	no (non-shrunken)	0.943853	2.60122e-09	0.00144269	0.987617	#NA	no (shrunken)
MAG1_01004_hypothetical_protein	MAG1	MAG1_01004	hypothetical_protein	321	21.8069	17.4455	33.6449	27.1028	60.7477	51	62	62	-1.1547	0.57735	0.57735	57.3588	0.0390511	1.44123	0.0270956	0.978383	0.999925	no (non-shrunken)	57.3588	2.81099e-08	0.00144269	0.978383	0.999925	no (shrunken)
MAG1_01005_uracil-DNA_glycosylase	MAG1	MAG1_01005	uracil-DNA_glycosylase	621	19.4847	17.3913	31.2399	31.8841	63.124	114	163	144	-1.06591	0.917496	0.148418	137.677	0.109133	1.31672	0.0828822	0.933945	0.999925	no (non-shrunken)	137.677	7.69556e-08	0.00144269	0.933945	0.999925	no (shrunken)
MAG1_01006_hypothetical_protein	MAG1	MAG1_01006	hypothetical_protein	117	28.2051	22.2222	21.3675	28.2051	49.5726	0	0	0	#NA	#NA	#NA	0	#NA	#NA	#NA	#NA	#NA	#NA	0	#NA	#NA	#NA	#NA	#NA
MAG1_01007_hypothetical_protein	MAG1	MAG1_01007	hypothetical_protein	321	19.0031	19.9377	28.6604	32.3988	61.0592	0	8	6	-1.1209	0.800641	0.320256	4.38112	-0.49627	3.37735	-0.146941	0.883179	#NA	no (non-shrunken)	4.38112	-4.57285e-08	0.00144269	0.883179	#NA	no (shrunken)
MAG1_01008_hypothetical_protein	MAG1	MAG1_01008	hypothetical_protein	180	27.2222	20	31.1111	21.6667	52.7778	0	6	0	-0.57735	1.1547	-0.57735	1.923	4.11343	5.37733	0.764958	0.444297	#NA	no (non-shrunken)	1.923	8.91349e-08	0.00144269	0.444297	#NA	no (shrunken)
MAG1_01009_lysine--tRNA_ligase	MAG1	MAG1_01009	lysine--tRNA_ligase	1512	23.7434	18.5847	28.5053	29.1667	57.672	10	13	16	-1	0	1	12.681	-0.306286	2.0329	-0.150665	0.88024	#NA	no (non-shrunken)	12.681	-7.35457e-08	0.00144269	0.88024	0.999925	no (shrunken)
MAG1_01010_YwbE_family_protein	MAG1	MAG1_01010	YwbE_family_protein	195	21.0256	17.9487	35.3846	25.641	61.0256	0	9	4	-0.960988	1.03491	-0.0739221	4.09591	0.257562	3.49028	0.0737941	0.941174	#NA	no (non-shrunken)	4.09591	2.99391e-08	0.00144269	0.941174	#NA	no (shrunken)
MAG1_01011_Adaptive-response_sensory-kinase_SasA	MAG1	MAG1_01011	Adaptive-response_sensory-kinase_SasA	1653	23.17	17.8463	30.5505	28.4332	58.9837	4	12	11	-1.14708	0.688247	0.458832	8.64491	-0.323283	2.34001	-0.138155	0.890118	#NA	no (non-shrunken)	8.64491	-5.92191e-08	0.00144269	0.890118	#NA	no (shrunken)
MAG1_01012_IS200/IS605_family_element_transposase_accessory_protein_TnpB	MAG1	MAG1_01012	IS200/IS605_family_element_transposase_accessory_protein_TnpB	1158	27.4611	23.5751	25.3022	23.6615	48.9637	525	475	450	1.09109	-0.218218	-0.872872	481.134	0.339315	1.24667	0.272177	0.785486	0.999925	no (non-shrunken)	481.134	1.91914e-07	0.00144269	0.785486	0.999925	no (shrunken)
MAG1_01013_hypothetical_protein	MAG1	MAG1_01013	hypothetical_protein	156	30.1282	25	21.7949	23.0769	44.8718	0	24	0	-0.57735	1.1547	-0.57735	7.692	6.11219	3.63235	1.68271	0.0924315	#NA	no (non-shrunken)	7.692	2.67076e-07	0.00144269	0.0924315	#NA	no (shrunken)
MAG1_01014_thermosome_subunit	MAG1	MAG1_01014	thermosome_subunit	1665	24.024	17.1772	29.7898	29.009	58.7988	129	260	124	-0.544628	1.15409	-0.609465	168.211	0.79902	1.31922	0.605674	0.544731	0.999925	no (non-shrunken)	168.211	4.17368e-07	0.00144269	0.544731	0.999925	no (shrunken)
MAG1_01015_transcriptional_regulator	MAG1	MAG1_01015	transcriptional_regulator	915	23.2787	21.6393	26.2295	28.8525	55.082	16	36	29	-1.08386	0.886796	0.197066	26.1908	-0.0116191	1.69166	-0.0068685	0.99452	0.999925	no (non-shrunken)	26.1908	4.01772e-09	0.00144269	0.99452	0.999925	no (shrunken)
MAG1_01016_DUF1743_domain-containing_protein	MAG1	MAG1_01016	DUF1743_domain-containing_protein	1242	18.599	18.7601	34.6216	28.0193	62.6409	12	10	10	1.1547	-0.57735	-0.57735	10.6361	0.327894	2.16154	0.151694	0.879428	#NA	no (non-shrunken)	10.6361	5.30731e-08	0.00144269	0.879428	#NA	no (shrunken)
MAG1_01017_deoxyhypusine_synthase	MAG1	MAG1_01017	deoxyhypusine_synthase	936	20.406	19.2308	31.7308	28.6325	60.3632	107	123	112	-0.855186	1.09953	-0.244339	112.597	0.213848	1.33474	0.160217	0.872711	0.999925	no (non-shrunken)	112.597	1.13552e-07	0.00144269	0.872711	0.999925	no (shrunken)
MAG1_01018_orotidine-5'-phosphate_decarboxylase	MAG1	MAG1_01018	orotidine-5'-phosphate_decarboxylase	636	16.0377	19.6541	31.761	32.5472	64.3082	22	32	41	-1.01707	0.0350715	0.982003	30.7444	-0.437788	1.61165	-0.27164	0.785899	0.999925	no (non-shrunken)	30.7444	-1.58509e-07	0.00144269	0.785899	0.999925	no (shrunken)
MAG1_01019_oxidoreductase	MAG1	MAG1_01019	oxidoreductase	363	23.1405	20.6612	28.3747	27.8237	56.1983	363	257	279	1.13216	-0.762716	-0.369441	300.042	0.350908	1.27678	0.274838	0.783441	0.999925	no (non-shrunken)	300.042	2.57774e-07	0.00144269	0.783441	0.999925	no (shrunken)
MAG1_01020_hypothetical_protein_GX191_04195	MAG1	MAG1_01020	hypothetical_protein_GX191_04195	888	18.5811	21.3964	29.2793	30.7432	60.0225	17	12	16	0.755929	-1.13389	0.377964	14.9286	0.0558733	1.94681	0.0286999	0.977104	0.999925	no (non-shrunken)	14.9286	2.06606e-08	0.00144269	0.977104	0.999925	no (shrunken)
MAG1_01021_DUF1858_domain-containing_protein	MAG1	MAG1_01021	DUF1858_domain-containing_protein	201	21.393	21.393	28.8557	28.3582	57.2139	270	282	343	-0.723804	-0.417252	1.14106	293.317	-0.133191	1.26127	-0.105601	0.915899	0.999925	no (non-shrunken)	293.317	-1.09461e-07	0.00144269	0.915899	0.999925	no (shrunken)
MAG1_01022_nucleotide-binding_protein	MAG1	MAG1_01022	nucleotide-binding_protein	1227	21.7604	19.4784	30.1548	28.6064	58.7612	16	23	16	-0.57735	1.1547	-0.57735	18.0873	0.450851	1.84036	0.244979	0.806472	0.999925	no (non-shrunken)	18.0873	1.42046e-07	0.00144269	0.806472	0.999925	no (shrunken)
MAG1_01023_nucleic_acid-binding_protein	MAG1	MAG1_01023	nucleic_acid-binding_protein	567	21.3404	19.0476	30.1587	29.4533	59.612	13	17	12	-0.377964	1.13389	-0.755929	13.8522	0.491733	1.98763	0.247397	0.804601	0.999925	no (non-shrunken)	13.8522	1.20747e-07	0.00144269	0.804601	0.999925	no (shrunken)
MAG1_01024_tRNA-Val(cac)	MAG1	MAG1_01024	tRNA-Val(cac)	74	18.9189	21.6216	29.7297	29.7297	59.4595	966	1864	1164	-0.774329	1.12899	-0.354665	1304.34	0.433022	1.24411	0.348059	0.727796	0.999925	no (non-shrunken)	1304.34	2.9267e-07	0.00144269	0.727796	0.999925	no (shrunken)
MAG1_01025_tRNA-Gly(tcc)	MAG1	MAG1_01025	tRNA-Gly(tcc)	71	19.7183	26.7606	26.7606	26.7606	53.5211	92	227	274	-1.11841	0.310474	0.807937	189.488	-0.639508	1.32576	-0.48237	0.629543	0.999925	no (non-shrunken)	189.488	-4.15565e-07	0.00144269	0.629543	0.999925	no (shrunken)
MAG1_01026_hypothetical_protein	MAG1	MAG1_01026	hypothetical_protein	1386	22.4387	20.4906	29.0765	27.9942	57.0707	0	3	4	-1.1209	0.320256	0.800641	2.17291	-1.32263	4.38346	-0.301733	0.762856	#NA	no (non-shrunken)	2.17291	-7.61901e-08	0.00144269	0.762856	#NA	no (shrunken)
MAG1_01027_hypothetical_protein	MAG1	MAG1_01027	hypothetical_protein	1125	25.0667	19.4667	26.7556	28.7111	55.4667	2	5	2	-0.57735	1.1547	-0.57735	2.94197	0.950204	3.56596	0.266465	0.789881	#NA	no (non-shrunken)	2.94197	7.25605e-08	0.00144269	0.789881	#NA	no (shrunken)
MAG1_01028_hypothetical_protein	MAG1	MAG1_01028	hypothetical_protein	327	22.9358	22.63	29.6636	24.7706	54.4343	13	0	5	1.06749	-0.914991	-0.152499	6.28372	0.650455	3.06093	0.212503	0.831715	#NA	no (non-shrunken)	6.28372	7.12036e-08	0.00144269	0.831715	#NA	no (shrunken)
MAG1_01029_TOBE_domain-containing_protein	MAG1	MAG1_01029	TOBE_domain-containing_protein	210	28.0952	20.9524	28.0952	22.8571	50.9524	135	315	366	-1.12892	0.354333	0.774588	261.331	-0.558613	1.3015	-0.429207	0.667773	0.999925	no (non-shrunken)	261.331	-3.5168e-07	0.00144269	0.667773	0.999925	no (shrunken)
MAG1_01030_tRNA-Val(tac)	MAG1	MAG1_01030	tRNA-Val(tac)	74	17.5676	21.6216	31.0811	29.7297	60.8108	781	1310	982	-0.911263	1.0698	-0.158535	1003.79	0.248094	1.23805	0.200392	0.841174	0.999925	no (non-shrunken)	1003.79	1.84377e-07	0.00144269	0.841174	0.999925	no (shrunken)
MAG1_01031_methenyltetrahydromethanopterin_cyclohydrolase	MAG1	MAG1_01031	methenyltetrahydromethanopterin_cyclohydrolase	948	24.1561	19.5148	27.1097	29.2194	56.3291	27	92	64	-1.04283	0.950813	0.0920142	58.7744	0.0243037	1.50256	0.0161749	0.987095	0.999925	no (non-shrunken)	58.7744	-1.18992e-10	0.00144269	0.987095	0.999925	no (shrunken)
MAG1_01032_AAA_family_ATPase	MAG1	MAG1_01032	AAA_family_ATPase	1128	24.6454	19.8582	27.039	28.4574	55.4965	23	29	33	-1.05963	0.132453	0.927173	27.7269	-0.172523	1.6466	-0.104775	0.916554	0.999925	no (non-shrunken)	27.7269	-4.5349e-08	0.00144269	0.916554	0.999925	no (shrunken)
MAG1_01033_transposase	MAG1	MAG1_01033	transposase	276	26.087	20.6522	27.5362	25.7246	53.2609	8	11	6	-0.132453	1.05963	-0.927173	8.27767	0.830546	2.36639	0.350976	0.725607	#NA	no (non-shrunken)	8.27767	1.44962e-07	0.00144269	0.725607	#NA	no (shrunken)
MAG1_01034_IS200/IS605_family_element_transposase_accessory_protein_TnpB	MAG1	MAG1_01034	IS200/IS605_family_element_transposase_accessory_protein_TnpB	243	25.1029	22.2222	28.3951	24.2798	52.6749	0	3	3	-1.1547	0.57735	0.57735	1.87006	-0.908742	4.67192	-0.194512	0.845775	#NA	no (non-shrunken)	1.87006	-4.55465e-08	0.00144269	0.845775	#NA	no (shrunken)
MAG1_01035_hypothetical_protein_GX191_03980	MAG1	MAG1_01035	hypothetical_protein_GX191_03980	633	26.8562	13.2701	29.3839	30.4897	59.8736	21	42	26	-0.790058	1.12431	-0.334255	29.0397	0.427508	1.64984	0.259121	0.795542	0.999925	no (non-shrunken)	29.0397	1.63633e-07	0.00144269	0.795542	0.999925	no (shrunken)
MAG1_01036_hypothetical_protein_GX191_03975	MAG1	MAG1_01036	hypothetical_protein_GX191_03975	825	20.8485	19.7576	28.4848	30.9091	59.3939	84	93	87	-0.872872	1.09109	-0.218218	86.9727	0.20217	1.36848	0.147734	0.882553	0.999925	no (non-shrunken)	86.9727	2.13607e-07	0.00144269	0.882553	0.999925	no (shrunken)
MAG1_01037_hypothetical_protein_GX191_03975	MAG1	MAG1_01037	hypothetical_protein_GX191_03975	897	22.9654	20.0669	30.3233	26.6444	56.9677	66	111	90	-1.02147	0.977054	0.0444116	87.0464	0.133636	1.37789	0.0969856	0.922738	0.999925	no (non-shrunken)	87.0464	-3.57436e-08	0.00144269	0.922738	0.999925	no (shrunken)
MAG1_01038_hypothetical_protein	MAG1	MAG1_01038	hypothetical_protein	2046	22.2874	19.4037	29.0323	29.2766	58.3089	9	12	10	-0.872872	1.09109	-0.218218	10.1765	0.239379	2.18897	0.109357	0.912919	#NA	no (non-shrunken)	10.1765	4.61129e-08	0.00144269	0.912919	#NA	no (shrunken)
MAG1_01039_hypothetical_protein	MAG1	MAG1_01039	hypothetical_protein	987	21.3779	19.6555	31.003	27.9635	58.9666	2	8	6	-1.09109	0.872872	0.218218	5.11488	-0.135886	2.84902	-0.0476958	0.961959	#NA	no (non-shrunken)	5.11488	-1.13233e-07	0.00144269	0.961959	#NA	no (shrunken)
MAG1_01040_oligosaccharide_flippase_family_protein	MAG1	MAG1_01040	oligosaccharide_flippase_family_protein	1242	17.7939	26.7311	26.409	29.066	55.475	4	6	8	-1	0	1	5.81335	-0.51403	2.66589	-0.192818	0.847102	#NA	no (non-shrunken)	5.81335	-7.5647e-08	0.00144269	0.847102	#NA	no (shrunken)
MAG1_01041_hypothetical_protein	MAG1	MAG1_01041	hypothetical_protein	120	21.6667	30	25.8333	22.5	48.3333	24	0	12	1	-1	0	12.4394	0.273018	2.54381	0.107326	0.91453	#NA	no (non-shrunken)	12.4394	5.3529e-08	0.00144269	0.91453	0.999925	no (shrunken)
MAG1_01042_DUF2206_domain-containing_protein	MAG1	MAG1_01042	DUF2206_domain-containing_protein	2289	20.4019	24.3775	23.329	31.8917	55.2206	2	10	4	-0.800641	1.1209	-0.320256	5.15017	0.705123	2.88122	0.244731	0.806665	#NA	no (non-shrunken)	5.15017	8.37998e-08	0.00144269	0.806665	#NA	no (shrunken)
MAG1_01043_glycosyltransferase_family_4_protein	MAG1	MAG1_01043	glycosyltransferase_family_4_protein	1179	22.8159	19.9321	28.2443	29.0076	57.2519	4	10	7	-1	1	0	6.7925	0.142729	2.54177	0.0561532	0.95522	#NA	no (non-shrunken)	6.7925	2.80563e-08	0.00144269	0.95522	#NA	no (shrunken)
MAG1_01044_hypothetical_protein	MAG1	MAG1_01044	hypothetical_protein	1461	23.3402	19.0965	28.5421	29.0212	57.5633	5	8	4	-0.320256	1.1209	-0.800641	5.60982	0.86137	2.73628	0.314796	0.752917	#NA	no (non-shrunken)	5.60982	1.14925e-07	0.00144269	0.752917	#NA	no (shrunken)
MAG1_01045_histone_deacetylase	MAG1	MAG1_01045	histone_deacetylase	996	14.257	19.8795	33.6345	32.2289	65.8635	7	7	7	#NA	#NA	#NA	6.93164	0.182032	2.50348	0.0727115	0.942036	#NA	no (non-shrunken)	6.93164	4.22557e-08	0.00144269	0.942036	#NA	no (shrunken)
MAG1_01046_hypothetical_protein_GX191_04410	MAG1	MAG1_01046	hypothetical_protein_GX191_04410	585	17.9487	17.6068	29.5726	34.8718	64.4444	0	4	4	-1.1547	0.57735	0.57735	2.49341	-0.909221	4.15595	-0.218776	0.826825	#NA	no (non-shrunken)	2.49341	1.28014e-07	0.00144269	0.826825	#NA	no (shrunken)
MAG1_01047_hypothetical_protein_GX191_04405	MAG1	MAG1_01047	hypothetical_protein_GX191_04405	567	15.3439	22.3986	27.3369	34.9206	62.2575	0	111	2	-0.593023	1.15456	-0.561535	36.1812	4.87731	2.41125	2.02273	0.0431006	0.284794	yes (non-shrunken)	36.1812	4.57963e-07	0.00144269	0.0431006	0.286027	yes (shrunken)
MAG1_01048_ABC_transporter_ATP-binding_protein	MAG1	MAG1_01048	ABC_transporter_ATP-binding_protein	1410	18.2979	16.5248	32.695	32.4823	65.1773	2	66	2	-0.57735	1.1547	-0.57735	22.4925	4.17741	2.26634	1.84324	0.0652934	0.4094	no (non-shrunken)	22.4925	5.40729e-07	0.00144269	0.0652934	0.409743	no (shrunken)
MAG1_01049_energy-coupling_factor_transporter_transmembrane_protein_EcfT	MAG1	MAG1_01049	energy-coupling_factor_transporter_transmembrane_protein_EcfT	786	15.2672	22.9008	30.0254	31.8066	61.8321	0	97	3	-0.604332	1.15427	-0.549942	31.9971	4.098	2.35692	1.73871	0.0820854	0.499255	no (non-shrunken)	31.9971	4.80572e-07	0.00144269	0.0820854	0.498047	no (shrunken)
MAG1_01050_hypothetical_protein_GX191_04390	MAG1	MAG1_01050	hypothetical_protein_GX191_04390	402	14.4279	19.1542	35.3234	31.0945	66.4179	10	14	12	-1	1	0	11.7901	0.166773	2.08604	0.079947	0.936279	#NA	no (non-shrunken)	11.7901	4.463e-08	0.00144269	0.936279	0.999925	no (shrunken)
MAG1_01051_Uncharacterized_protein_MJ1311	MAG1	MAG1_01051	Uncharacterized_protein_MJ1311	702	19.6581	18.3761	30.057	31.9088	61.9658	4	6	5	-1	1	0	4.90479	0.163912	2.85533	0.0574056	0.954222	#NA	no (non-shrunken)	4.90479	1.98576e-08	0.00144269	0.954222	#NA	no (shrunken)
MAG1_01052_WD40_repeat_domain-containing_protein	MAG1	MAG1_01052	WD40_repeat_domain-containing_protein	1104	19.7464	19.1123	30.7971	30.3442	61.1413	3	8	6	-1.05963	0.927173	0.132453	5.48176	0.0150081	2.75276	0.005452	0.99565	#NA	no (non-shrunken)	5.48176	5.43741e-09	0.00144269	0.99565	#NA	no (shrunken)
MAG1_01053_ABC_transporter_substrate-binding_protein	MAG1	MAG1_01053	ABC_transporter_substrate-binding_protein	1974	21.5805	17.9838	29.6353	30.8004	60.4357	7	8	6	0	1	-1	6.94928	0.497915	2.50833	0.198505	0.84265	#NA	no (non-shrunken)	6.94928	8.24727e-08	0.00144269	0.84265	#NA	no (shrunken)
MAG1_01054_hypothetical_protein	MAG1	MAG1_01054	hypothetical_protein	3438	20.2443	15.8813	25.9744	37.8999	63.8743	7	8	7	-0.57735	1.1547	-0.57735	7.25214	0.275525	2.46389	0.111825	0.910962	#NA	no (non-shrunken)	7.25214	5.02182e-08	0.00144269	0.910962	#NA	no (shrunken)
MAG1_01055_PQQ-binding-like_beta-propeller_repeat_protein,_partial	MAG1	MAG1_01055	PQQ-binding-like_beta-propeller_repeat_protein,_partial	1533	19.9609	18.591	29.9413	31.5068	61.4481	2	4	1	-0.218218	1.09109	-0.872872	2.31861	1.7365	4.02572	0.431351	0.666213	#NA	no (non-shrunken)	2.31861	1.09287e-07	0.00144269	0.666213	#NA	no (shrunken)
MAG1_01056_ABC_transporter_ATP-binding_protein	MAG1	MAG1_01056	ABC_transporter_ATP-binding_protein	1284	21.6511	18.9252	29.9065	29.5171	59.4237	2	5	2	-0.57735	1.1547	-0.57735	2.94197	0.950204	3.56596	0.266465	0.789881	#NA	no (non-shrunken)	2.94197	7.25605e-08	0.00144269	0.789881	#NA	no (shrunken)
MAG1_01057_ABC_transporter_substrate-binding_protein	MAG1	MAG1_01057	ABC_transporter_substrate-binding_protein	2019	21.9911	17.3353	30.0644	30.6092	60.6736	1	4	3	-1.09109	0.872872	0.218218	2.55744	-0.135248	3.75416	-0.0360261	0.971261	#NA	no (non-shrunken)	2.55744	-7.15758e-09	0.00144269	0.971261	#NA	no (shrunken)
MAG1_01058_DUF4430_domain-containing_protein	MAG1	MAG1_01058	DUF4430_domain-containing_protein	801	24.2197	17.9775	27.5905	30.2122	57.8027	2	6	2	-0.57735	1.1547	-0.57735	3.26247	1.13607	3.43928	0.330322	0.741157	#NA	no (non-shrunken)	3.26247	8.97944e-08	0.00144269	0.741157	#NA	no (shrunken)
MAG1_01059_hypothetical_protein_GX191_06070	MAG1	MAG1_01059	hypothetical_protein_GX191_06070	192	27.0833	20.3125	30.7292	21.875	52.6042	0	19	7	-0.90193	1.07538	-0.173448	8.20947	0.526638	2.81277	0.187231	0.85148	#NA	no (non-shrunken)	8.20947	7.03449e-08	0.00144269	0.85148	#NA	no (shrunken)
MAG1_01060_ABC_transporter_ATP-binding_protein	MAG1	MAG1_01060	ABC_transporter_ATP-binding_protein	1245	22.1687	18.2329	30.6024	28.996	59.5984	5	8	4	-0.320256	1.1209	-0.800641	5.60982	0.86137	2.73628	0.314796	0.752917	#NA	no (non-shrunken)	5.60982	1.14925e-07	0.00144269	0.752917	#NA	no (shrunken)
MAG1_01061_iron_chelate_uptake_ABC_transporter_family_permease_subunit	MAG1	MAG1_01061	iron_chelate_uptake_ABC_transporter_family_permease_subunit	1059	17.847	22.3796	27.101	32.6723	59.7734	4	6	4	-0.57735	1.1547	-0.57735	4.60194	0.485792	2.9375	0.165376	0.868648	#NA	no (non-shrunken)	4.60194	5.91034e-08	0.00144269	0.868648	#NA	no (shrunken)
MAG1_01062_elongation_factor_Tu	MAG1	MAG1_01062	elongation_factor_Tu	978	18.6094	20.0409	33.9468	27.4029	61.3497	8	7	8	0.57735	-1.1547	0.57735	7.60137	0.0949488	2.42134	0.0392134	0.96872	#NA	no (non-shrunken)	7.60137	2.71309e-08	0.00144269	0.96872	#NA	no (shrunken)
MAG1_01063_hypothetical_protein	MAG1	MAG1_01063	hypothetical_protein	288	22.9167	19.7917	30.2083	27.0833	57.2917	0	0	2	-0.57735	-0.57735	1.1547	0.605707	-3.26337	5.85998	-0.55689	0.577602	#NA	no (non-shrunken)	0.605707	-1.23651e-07	0.00144269	0.577602	#NA	no (shrunken)
MAG1_01064_tetrahydromethanopterin_S-methyltransferase_subunit_H	MAG1	MAG1_01064	tetrahydromethanopterin_S-methyltransferase_subunit_H	1038	22.736	20.1349	28.9017	28.2274	57.1291	135	268	335	-1.09039	0.216113	0.874273	236.879	-0.583124	1.29316	-0.450929	0.65204	0.999925	no (non-shrunken)	236.879	-3.89328e-07	0.00144269	0.65204	0.999925	no (shrunken)
MAG1_01065_Tetrahydromethanopterin_S-methyltransferase_subunit_A_1	MAG1	MAG1_01065	Tetrahydromethanopterin_S-methyltransferase_subunit_A_1	741	24.8313	20.9177	29.4197	24.8313	54.251	226	460	509	-1.13945	0.407733	0.731716	384.497	-0.420394	1.27331	-0.330159	0.74128	0.999925	no (non-shrunken)	384.497	-2.69446e-07	0.00144269	0.74128	0.999925	no (shrunken)
MAG1_01066_Tetrahydromethanopterin_S-methyltransferase_subunit_F	MAG1	MAG1_01066	Tetrahydromethanopterin_S-methyltransferase_subunit_F	213	28.169	22.0657	24.4131	25.3521	49.7653	273	437	570	-1.03292	0.0694587	0.96346	412.843	-0.523214	1.25534	-0.41679	0.676832	0.999925	no (non-shrunken)	412.843	-3.19648e-07	0.00144269	0.676832	0.999925	no (shrunken)
MAG1_01067_Tetrahydromethanopterin_S-methyltransferase_subunit_A_1	MAG1	MAG1_01067	Tetrahydromethanopterin_S-methyltransferase_subunit_A_1	492	24.3902	19.1057	30.2846	26.2195	56.5041	122	283	308	-1.14581	0.44908	0.696734	228.74	-0.46143	1.30819	-0.352724	0.724295	0.999925	no (non-shrunken)	228.74	-2.83537e-07	0.00144269	0.724295	0.999925	no (shrunken)
MAG1_01068_tetrahydromethanopterin_S-methyltransferase_subunit_B	MAG1	MAG1_01068	tetrahydromethanopterin_S-methyltransferase_subunit_B	285	18.2456	24.2105	32.2807	25.2632	57.5439	226	497	559	-1.13687	0.393388	0.743484	411.499	-0.483143	1.27748	-0.3782	0.705282	0.999925	no (non-shrunken)	411.499	-4.33607e-07	0.00144269	0.705282	0.999925	no (shrunken)
MAG1_01069_tetrahydromethanopterin_S-methyltransferase_subunit_C	MAG1	MAG1_01069	tetrahydromethanopterin_S-methyltransferase_subunit_C	852	17.723	24.2958	28.5211	29.4601	57.9812	110	270	253	-1.14929	0.671365	0.477921	203.514	-0.271877	1.32072	-0.205855	0.836904	0.999925	no (non-shrunken)	203.514	-1.91365e-07	0.00144269	0.836904	0.999925	no (shrunken)
MAG1_01070_tetrahydromethanopterin_S-methyltransferase_subunit_D	MAG1	MAG1_01070	tetrahydromethanopterin_S-methyltransferase_subunit_D	852	17.6056	21.831	30.1643	30.3991	60.5634	147	282	347	-1.09454	0.228711	0.865833	249.403	-0.542202	1.28783	-0.421018	0.673742	0.999925	no (non-shrunken)	249.403	-3.4802e-07	0.00144269	0.673742	0.999925	no (shrunken)
MAG1_01071_tetrahydromethanopterin_S-methyltransferase_subunit_E	MAG1	MAG1_01071	tetrahydromethanopterin_S-methyltransferase_subunit_E	909	18.3718	23.3223	29.593	28.7129	58.3058	143	295	308	-1.1518	0.505047	0.646751	240.29	-0.343442	1.29541	-0.265122	0.790915	0.999925	no (non-shrunken)	240.29	-2.1026e-07	0.00144269	0.790915	0.999925	no (shrunken)
MAG1_01072_coenzyme-B_sulfoethylthiotransferase_subunit_alpha	MAG1	MAG1_01072	coenzyme-B_sulfoethylthiotransferase_subunit_alpha	1707	20.1523	17.8676	28.8811	33.099	61.9801	745	1698	1284	-1.04074	0.953548	0.0871935	1206.4	0.0720797	1.25903	0.0572503	0.954346	0.999925	no (non-shrunken)	1206.4	6.1739e-08	0.00144269	0.954346	0.999925	no (shrunken)
MAG1_01073_coenzyme-B_sulfoethylthiotransferase_subunit_gamma	MAG1	MAG1_01073	coenzyme-B_sulfoethylthiotransferase_subunit_gamma	762	23.2283	17.5853	27.5591	31.6273	59.1864	1004	2142	1644	-1.0389	0.955929	0.0829718	1552.75	0.0831974	1.25047	0.0665331	0.946953	0.999925	no (non-shrunken)	1552.75	7.07838e-08	0.00144269	0.946953	0.999925	no (shrunken)
MAG1_01074_methyl-coenzyme_M_reductase_I_operon_protein_C	MAG1	MAG1_01074	methyl-coenzyme_M_reductase_I_operon_protein_C	624	23.7179	16.6667	31.4103	28.2051	59.6154	1282	3287	2089	-0.929125	1.05832	-0.129192	2156.49	0.268236	1.26585	0.211902	0.832183	0.999925	no (non-shrunken)	2156.49	8.33454e-07	0.00144269	0.832183	0.999925	no (shrunken)
MAG1_01075_methyl-coenzyme_M_reductase_operon_protein_D	MAG1	MAG1_01075	methyl-coenzyme_M_reductase_operon_protein_D	477	25.7862	17.6101	25.7862	30.8176	56.6038	3418	8985	5551	-0.91382	1.06822	-0.1544	5814.83	0.298016	1.26452	0.235675	0.813685	0.999925	no (non-shrunken)	5814.83	2.06574e-07	0.00144269	0.813685	0.999925	no (shrunken)
MAG1_01076_coenzyme-B_sulfoethylthiotransferase_subunit_beta	MAG1	MAG1_01076	coenzyme-B_sulfoethylthiotransferase_subunit_beta	1305	22.5287	18.4674	29.272	29.7318	59.0038	1800	4095	3212	-1.06742	0.915099	0.152325	2945.6	0.0201393	1.25207	0.0160848	0.987167	0.999925	no (non-shrunken)	2945.6	2.96639e-08	0.00144269	0.987167	0.999925	no (shrunken)
MAG1_01077_formylmethanofuran_dehydrogenase_subunit_C	MAG1	MAG1_01077	formylmethanofuran_dehydrogenase_subunit_C	807	24.9071	18.4634	31.5985	25.031	56.6295	46	62	79	-0.989748	-0.0201989	1.00995	60.6729	-0.380664	1.43029	-0.266144	0.790128	0.999925	no (non-shrunken)	60.6729	-1.74187e-07	0.00144269	0.790128	0.999925	no (shrunken)
MAG1_01078_formylmethanofuran_dehydrogenase_subunit_A	MAG1	MAG1_01078	formylmethanofuran_dehydrogenase_subunit_A	1710	24.269	17.193	28.4795	30.0585	58.538	63	100	89	-1.10526	0.842105	0.263158	82.1174	0.0335445	1.38359	0.0242445	0.980658	0.999925	no (non-shrunken)	82.1174	1.20236e-08	0.00144269	0.980658	0.999925	no (shrunken)
MAG1_01079_formylmethanofuran_dehydrogenase_subunit_B	MAG1	MAG1_01079	formylmethanofuran_dehydrogenase_subunit_B	1320	21.8182	20.2273	28.9394	29.0152	57.9545	46	87	90	-1.15255	0.515257	0.637292	72.0168	-0.283825	1.41308	-0.200856	0.840811	0.999925	no (non-shrunken)	72.0168	-1.42388e-07	0.00144269	0.840811	0.999925	no (shrunken)
MAG1_01080_molybdopterin_dinucleotide-binding_protein	MAG1	MAG1_01080	molybdopterin_dinucleotide-binding_protein	402	25.8706	17.4129	30.0995	26.6169	56.7164	41	56	77	-0.940102	-0.1106	1.0507	56.3098	-0.499242	1.44566	-0.345338	0.72984	0.999925	no (non-shrunken)	56.3098	-2.57416e-07	0.00144269	0.72984	0.999925	no (shrunken)
MAG1_01081_hydrogenase_iron-sulfur_subunit	MAG1	MAG1_01081	hydrogenase_iron-sulfur_subunit	426	23.0047	20.4225	27.4648	29.108	56.5728	114	138	121	-0.837226	1.1073	-0.270073	122.699	0.231652	1.32542	0.174776	0.861255	0.999925	no (non-shrunken)	122.699	1.14986e-07	0.00144269	0.861255	0.999925	no (shrunken)
MAG1_01082_CoB--CoM_heterodisulfide_reductase_iron-sulfur_subunit_A_family_protein	MAG1	MAG1_01082	CoB--CoM_heterodisulfide_reductase_iron-sulfur_subunit_A_family_protein	2022	21.7112	20.1286	29.3274	28.8328	58.1602	36	70	75	-1.14666	0.455522	0.691137	58.3567	-0.349253	1.45356	-0.240274	0.810118	0.999925	no (non-shrunken)	58.3567	-1.6042e-07	0.00144269	0.810118	0.999925	no (shrunken)
MAG1_01083_CoB--CoM_heterodisulfide_reductase_subunit_B	MAG1	MAG1_01083	CoB--CoM_heterodisulfide_reductase_subunit_B	900	24	17.2222	29.2222	29.5556	58.7778	51	84	94	-1.12583	0.340713	0.785121	74.1011	-0.318851	1.40085	-0.227613	0.819947	0.999925	no (non-shrunken)	74.1011	-1.64689e-07	0.00144269	0.819947	0.999925	no (shrunken)
MAG1_01084_CoB--CoM_heterodisulfide_reductase_subunit_C	MAG1	MAG1_01084	CoB--CoM_heterodisulfide_reductase_subunit_C	582	25.6014	16.6667	28.3505	29.3814	57.732	39	81	71	-1.12431	0.790058	0.334255	61.7714	-0.0941241	1.44733	-0.0650331	0.948148	0.999925	no (non-shrunken)	61.7714	-6.92841e-08	0.00144269	0.948148	0.999925	no (shrunken)
MAG1_01085_4Fe-4S_binding_protein	MAG1	MAG1_01085	4Fe-4S_binding_protein	1170	25.3846	18.6325	29.3162	26.6667	55.9829	39	83	87	-1.15144	0.500626	0.650814	67.2581	-0.364507	1.43278	-0.254405	0.799183	0.999925	no (non-shrunken)	67.2581	-1.83387e-07	0.00144269	0.799183	0.999925	no (shrunken)
MAG1_01086_4Fe-4S_binding_protein	MAG1	MAG1_01086	4Fe-4S_binding_protein	273	25.2747	19.7802	29.304	25.641	54.9451	82	128	108	-1.04053	0.953821	0.086711	103.816	0.120621	1.35084	0.0892932	0.928849	0.999925	no (non-shrunken)	103.816	7.80143e-08	0.00144269	0.928849	0.999925	no (shrunken)
MAG1_01087_formylmethanofuran--tetrahydromethanopterin_N-formyltransferase	MAG1	MAG1_01087	formylmethanofuran--tetrahydromethanopterin_N-formyltransferase	909	22.1122	20.462	32.5633	24.8625	57.4257	81	114	126	-1.11577	0.300399	0.815368	104.414	-0.203841	1.34591	-0.151452	0.879619	0.999925	no (non-shrunken)	104.414	-1.31358e-07	0.00144269	0.879619	0.999925	no (shrunken)
MAG1_01088_alpha/beta_fold_hydrolase	MAG1	MAG1_01088	alpha/beta_fold_hydrolase	759	20.5534	16.2055	29.1173	34.1238	63.2411	11	22	19	-1.1138	0.820694	0.293105	16.8409	-0.0524184	1.88356	-0.0278294	0.977798	0.999925	no (non-shrunken)	16.8409	-1.02926e-08	0.00144269	0.977798	0.999925	no (shrunken)
MAG1_01089_hypothetical_protein_GX191_09590	MAG1	MAG1_01089	hypothetical_protein_GX191_09590	342	23.3918	21.0526	33.0409	22.5146	55.5556	31	47	59	-1.04407	0.0949158	0.949158	44.3051	-0.434366	1.50438	-0.288734	0.772785	0.999925	no (non-shrunken)	44.3051	-1.93004e-07	0.00144269	0.772785	0.999925	no (shrunken)
MAG1_01090_HD_domain-containing_protein	MAG1	MAG1_01090	HD_domain-containing_protein	1206	21.476	17.6617	29.9337	30.9287	60.8624	28	37	37	-1.1547	0.57735	0.57735	33.3367	-0.0178609	1.58423	-0.0112742	0.991005	0.999925	no (non-shrunken)	33.3367	-3.79029e-08	0.00144269	0.991005	0.999925	no (shrunken)
MAG1_01091_hypothetical_protein_GX191_09600	MAG1	MAG1_01091	hypothetical_protein_GX191_09600	894	22.5951	19.4631	31.9911	25.9508	57.9418	50	61	68	-1.06534	0.146944	0.918398	58.4886	-0.120144	1.43675	-0.0836219	0.933357	0.999925	no (non-shrunken)	58.4886	-8.53105e-08	0.00144269	0.933357	0.999925	no (shrunken)
MAG1_01092_IS200/IS605_family_element_transposase_accessory_protein_TnpB	MAG1	MAG1_01092	IS200/IS605_family_element_transposase_accessory_protein_TnpB	306	28.7582	21.5686	26.4706	23.2026	49.6732	0	0	2	-0.57735	-0.57735	1.1547	0.605707	-3.26337	5.85998	-0.55689	0.577602	#NA	no (non-shrunken)	0.605707	-1.23651e-07	0.00144269	0.577602	#NA	no (shrunken)
MAG1_01093_hypothetical_protein	MAG1	MAG1_01093	hypothetical_protein	555	21.8018	27.5676	25.2252	25.4054	50.6306	0	17	3	-0.734718	1.13881	-0.404095	6.35706	1.58838	3.0928	0.513574	0.60755	#NA	no (non-shrunken)	6.35706	1.45193e-07	0.00144269	0.60755	#NA	no (shrunken)
MAG1_01094_tRNA-Thr(cgt)	MAG1	MAG1_01094	tRNA-Thr(cgt)	73	16.4384	24.6575	32.8767	26.0274	58.9041	0	25	68	-0.9013	-0.174445	1.07574	28.6065	-2.35613	2.08916	-1.12779	0.25941	0.999925	no (non-shrunken)	28.6065	-6.10578e-07	0.00144269	0.25941	0.999925	no (shrunken)
MAG1_01095_DUF3467_domain-containing_protein	MAG1	MAG1_01095	DUF3467_domain-containing_protein	297	25.2525	15.8249	26.936	31.9865	58.9226	11	5	12	0.440225	-1.14459	0.704361	9.27243	-0.369442	2.28196	-0.161897	0.871387	#NA	no (non-shrunken)	9.27243	-7.17633e-08	0.00144269	0.871387	#NA	no (shrunken)
MAG1_01096_Dna2/Cas4_domain-containing_protein	MAG1	MAG1_01096	Dna2/Cas4_domain-containing_protein	663	17.3454	16.5913	30.7692	35.2941	66.0633	5	9	8	-1.1209	0.800641	0.320256	7.14173	-0.0366394	2.47932	-0.014778	0.988209	#NA	no (non-shrunken)	7.14173	-1.1746e-09	0.00144269	0.988209	#NA	no (shrunken)
MAG1_01097_DNA_polymerase_subunit_beta	MAG1	MAG1_01097	DNA_polymerase_subunit_beta	930	19.0323	19.7849	33.4409	27.7419	61.1828	18	17	22	-0.377964	-0.755929	1.13389	18.7151	-0.145371	1.81647	-0.0800292	0.936214	0.999925	no (non-shrunken)	18.7151	-4.22003e-08	0.00144269	0.936214	0.999925	no (shrunken)
MAG1_01098_threonylcarbamoyl-AMP_synthase	MAG1	MAG1_01098	threonylcarbamoyl-AMP_synthase	576	17.5347	18.75	32.4653	31.25	63.7153	13	28	22	-1.05963	0.927173	0.132453	20.4062	0.0459966	1.79389	0.0256408	0.979544	0.999925	no (non-shrunken)	20.4062	2.23362e-08	0.00144269	0.979544	0.999925	no (shrunken)
MAG1_01099_DUF5612_domain-containing_protein	MAG1	MAG1_01099	DUF5612_domain-containing_protein	678	18.7316	18.8791	32.0059	30.3835	62.3894	29	44	44	-1.1547	0.57735	0.57735	38.0671	-0.10676	1.54662	-0.069028	0.944967	0.999925	no (non-shrunken)	38.0671	-6.20056e-08	0.00144269	0.944967	0.999925	no (shrunken)
MAG1_01100_MFS_transporter	MAG1	MAG1_01100	MFS_transporter	1170	12.8205	21.2821	31.5385	34.359	65.8974	20	27	24	-1.04407	0.949158	0.0949158	23.2596	0.137916	1.71904	0.0802283	0.936056	0.999925	no (non-shrunken)	23.2596	5.68214e-08	0.00144269	0.936056	0.999925	no (shrunken)
MAG1_01101_FprA_family_A-type_flavoprotein	MAG1	MAG1_01101	FprA_family_A-type_flavoprotein	1215	20.6584	17.037	30.2881	32.0165	62.3045	11	32	114	-0.759423	-0.373587	1.13301	48.817	-2.26984	1.52856	-1.48496	0.137555	0.762927	no (non-shrunken)	48.817	-1.09908e-06	0.00144269	0.137555	0.752867	no (shrunken)
MAG1_01102_helix-turn-helix_domain-containing_protein	MAG1	MAG1_01102	helix-turn-helix_domain-containing_protein	810	17.6543	17.4074	35.0617	29.8765	64.9383	7	2	10	0.164957	-1.07222	0.907265	6.2377	-0.921801	2.65294	-0.347464	0.728243	#NA	no (non-shrunken)	6.2377	-1.40187e-07	0.00144269	0.728243	#NA	no (shrunken)
MAG1_01103_3'-5'_exonuclease	MAG1	MAG1_01103	3'-5'_exonuclease	561	15.508	20.4991	34.9376	29.0553	63.9929	6	11	5	-0.414781	1.14065	-0.725866	7.24105	0.920501	2.49343	0.369171	0.712001	#NA	no (non-shrunken)	7.24105	1.43134e-07	0.00144269	0.712001	#NA	no (shrunken)
MAG1_01104_tRNA-Gly(ccc)	MAG1	MAG1_01104	tRNA-Gly(ccc)	71	18.3099	21.1268	30.9859	29.5775	60.5634	138	126	114	1	0	-1	125.538	0.398272	1.32673	0.300191	0.764031	0.999925	no (non-shrunken)	125.538	2.34311e-07	0.00144269	0.764031	0.999925	no (shrunken)
MAG1_01105_30S_ribosomal_protein_S15	MAG1	MAG1_01105	30S_ribosomal_protein_S15	459	26.3617	15.2505	29.4118	28.976	58.3878	16	25	27	-1.13776	0.398216	0.739544	22.0596	-0.235607	1.7429	-0.135181	0.892469	0.999925	no (non-shrunken)	22.0596	-9.20178e-08	0.00144269	0.892469	0.999925	no (shrunken)
MAG1_01106_DHH_family_phosphoesterase	MAG1	MAG1_01106	DHH_family_phosphoesterase	1218	16.6667	17.0772	32.5123	33.7438	66.2562	6	14	12	-1.1209	0.800641	0.320256	10.3225	-0.11781	2.19259	-0.0537309	0.95715	#NA	no (non-shrunken)	10.3225	-1.18865e-08	0.00144269	0.95715	#NA	no (shrunken)
MAG1_01107_hypothetical_protein_GX191_01890	MAG1	MAG1_01107	hypothetical_protein_GX191_01890	276	22.8261	16.3043	32.2464	28.6232	60.8696	9	10	19	-0.66575	-0.484182	1.14993	12.2611	-0.822739	2.05269	-0.40081	0.68856	#NA	no (non-shrunken)	12.2611	-2.12434e-07	0.00144269	0.68856	0.999925	no (shrunken)
MAG1_01108_30S_ribosomal_protein_S3ae	MAG1	MAG1_01108	30S_ribosomal_protein_S3ae	594	25.5892	19.5286	29.2929	25.5892	54.8822	8	10	12	-1	0	1	9.77429	-0.24309	2.2121	-0.109892	0.912495	#NA	no (non-shrunken)	9.77429	-4.55986e-08	0.00144269	0.912495	#NA	no (shrunken)
MAG1_01109_hypothetical_protein_GX191_01900	MAG1	MAG1_01109	hypothetical_protein_GX191_01900	441	21.3152	15.6463	33.7868	29.2517	63.0385	57	75	73	-1.14875	0.675737	0.473016	67.058	0.0238931	1.41171	0.016925	0.986496	0.999925	no (non-shrunken)	67.058	2.14056e-08	0.00144269	0.986496	0.999925	no (shrunken)
MAG1_01110_2,3-bisphosphoglycerate-independent_phosphoglycerate_mutase	MAG1	MAG1_01110	2,3-bisphosphoglycerate-independent_phosphoglycerate_mutase	1239	18.4019	18.4826	32.042	31.0734	63.1154	39	56	47	-0.979827	1.01902	-0.0391931	46.4905	0.180566	1.49262	0.120972	0.903713	0.999925	no (non-shrunken)	46.4905	1.12273e-07	0.00144269	0.903713	0.999925	no (shrunken)
MAG1_01111_acyltransferase	MAG1	MAG1_01111	acyltransferase	849	21.9081	16.8433	34.7468	26.5018	61.2485	25	42	50	-1.09657	0.234978	0.861587	37.7757	-0.419462	1.55179	-0.270309	0.786922	0.999925	no (non-shrunken)	37.7757	-1.81679e-07	0.00144269	0.786922	0.999925	no (shrunken)
MAG1_01112_hypothetical_protein_GX191_01915	MAG1	MAG1_01112	hypothetical_protein_GX191_01915	837	15.8901	20.4301	34.1697	29.5102	63.6798	19	22	27	-0.907265	-0.164957	1.07222	22.1988	-0.221948	1.73531	-0.127902	0.898227	0.999925	no (non-shrunken)	22.1988	-6.71354e-08	0.00144269	0.898227	0.999925	no (shrunken)
MAG1_01113_MFS_transporter	MAG1	MAG1_01113	MFS_transporter	1173	15.0895	23.4442	30.179	31.2873	61.4663	3	9	6	-1	1	0	5.80226	0.136182	2.70357	0.0503713	0.959827	#NA	no (non-shrunken)	5.80226	2.32869e-08	0.00144269	0.959827	#NA	no (shrunken)
MAG1_01114_DEAD/DEAH_box_helicase	MAG1	MAG1_01114	DEAD/DEAH_box_helicase	2013	18.6289	18.0328	33.3333	30.005	63.3383	8	7	8	0.57735	-1.1547	0.57735	7.60137	0.0949488	2.42134	0.0392134	0.96872	#NA	no (non-shrunken)	7.60137	2.71309e-08	0.00144269	0.96872	#NA	no (shrunken)
MAG1_01115_winged_helix-turn-helix_transcriptional_regulator	MAG1	MAG1_01115	winged_helix-turn-helix_transcriptional_regulator	807	21.3135	16.7286	32.8377	29.1202	61.9579	11	20	16	-1.03491	0.960988	0.0739221	15.2913	0.109365	1.93318	0.0565728	0.954886	0.999925	no (non-shrunken)	15.2913	3.49271e-08	0.00144269	0.954886	0.999925	no (shrunken)
MAG1_01116_ArsR_family_transcriptional_regulator	MAG1	MAG1_01116	ArsR_family_transcriptional_regulator	480	28.125	20	26.4583	25.4167	51.875	45	70	63	-1.11137	0.827064	0.284303	58.0244	0.0297792	1.44448	0.0206159	0.983552	0.999925	no (non-shrunken)	58.0244	6.84339e-09	0.00144269	0.983552	0.999925	no (shrunken)
MAG1_01117_carbamoyltransferase_HypF	MAG1	MAG1_01117	carbamoyltransferase_HypF	2211	16.6441	19.1316	34.3736	29.8507	64.2243	5	8	9	-1.1209	0.320256	0.800641	7.12408	-0.308358	2.4751	-0.124584	0.900853	#NA	no (non-shrunken)	7.12408	-8.74145e-08	0.00144269	0.900853	#NA	no (shrunken)
MAG1_01118_adenosylcobalamin-dependent_ribonucleoside-diphosphate_reductase	MAG1	MAG1_01118	adenosylcobalamin-dependent_ribonucleoside-diphosphate_reductase	1647	19.49	18.5792	29.1439	32.7869	61.9308	2	9	6	-1.04407	0.949158	0.0949158	5.43538	-0.00200068	2.79562	-0.000715647	0.999429	#NA	no (non-shrunken)	5.43538	3.17569e-09	0.00144269	0.999429	#NA	no (shrunken)
MAG1_01119_cobyric_acid_synthase	MAG1	MAG1_01119	cobyric_acid_synthase	1464	16.8716	18.5792	34.2896	30.2596	64.5492	11	9	16	-0.27735	-0.83205	1.1094	11.7658	-0.487004	2.08458	-0.233622	0.815278	#NA	no (non-shrunken)	11.7658	-1.17235e-07	0.00144269	0.815278	0.999925	no (shrunken)
MAG1_01120_type_II_secretion_system_F_family_protein	MAG1	MAG1_01120	type_II_secretion_system_F_family_protein	1038	17.6301	23.1214	30.2505	28.9981	59.2486	3	3	2	0.57735	0.57735	-1.1547	2.66785	0.766933	3.68418	0.208169	0.835097	#NA	no (non-shrunken)	2.66785	4.92042e-08	0.00144269	0.835097	#NA	no (shrunken)
MAG1_01121_secretion_system_protein	MAG1	MAG1_01121	secretion_system_protein	924	19.1558	23.3766	27.2727	30.1948	57.4675	3	5	7	-1	0	1	4.82312	-0.647693	2.86577	-0.226011	0.821193	#NA	no (non-shrunken)	4.82312	-6.39578e-08	0.00144269	0.821193	#NA	no (shrunken)
MAG1_01122_type_II/IV_secretion_system_ATPase_subunit	MAG1	MAG1_01122	type_II/IV_secretion_system_ATPase_subunit	2355	23.0573	18.0467	29.8938	29.0021	58.896	2	4	6	-1	0	1	3.83288	-0.847563	3.14418	-0.269565	0.787495	#NA	no (non-shrunken)	3.83288	-9.23209e-08	0.00144269	0.787495	#NA	no (shrunken)
MAG1_01123_hypothetical_protein	MAG1	MAG1_01123	hypothetical_protein	672	22.7679	17.8571	30.2083	29.1667	59.375	23	48	35	-0.986404	1.01306	-0.0266596	34.4221	0.169277	1.5936	0.106223	0.915406	0.999925	no (non-shrunken)	34.4221	1.334e-07	0.00144269	0.915406	0.999925	no (shrunken)
MAG1_01124_group-II-D1D4-7	MAG1	MAG1_01124	group-II-D1D4-7	157	28.6624	21.6561	24.2038	25.4777	49.6815	0	16	7	-0.955847	1.03896	-0.0831172	7.24797	0.279182	2.90286	0.0961749	0.923382	#NA	no (non-shrunken)	7.24797	4.3552e-08	0.00144269	0.923382	#NA	no (shrunken)
MAG1_01125_hypothetical_protein	MAG1	MAG1_01125	hypothetical_protein	219	20.0913	21.0046	30.5936	28.3105	58.9041	0	8	10	-1.13389	0.377964	0.755929	5.59253	-1.232	3.08535	-0.399308	0.689666	#NA	no (non-shrunken)	5.59253	-1.4409e-07	0.00144269	0.689666	#NA	no (shrunken)
MAG1_01126_peptidase_A24	MAG1	MAG1_01126	peptidase_A24	804	20.2736	25.2488	26.8657	27.6119	54.4776	38	41	42	-1.1209	0.320256	0.800641	39.8018	0.0901622	1.53034	0.0589165	0.953019	0.999925	no (non-shrunken)	39.8018	4.52556e-08	0.00144269	0.953019	0.999925	no (shrunken)
MAG1_01127_phosphoribosyl-AMP_cyclohydrolase	MAG1	MAG1_01127	phosphoribosyl-AMP_cyclohydrolase	366	26.5027	19.6721	31.1475	22.6776	53.8251	16	26	28	-1.14065	0.414781	0.725866	22.683	-0.255062	1.73209	-0.147257	0.882929	0.999925	no (non-shrunken)	22.683	-1.06443e-07	0.00144269	0.882929	0.999925	no (shrunken)
MAG1_01128_Flp_pilus_assembly_complex_ATPase_component_TadA	MAG1	MAG1_01128	Flp_pilus_assembly_complex_ATPase_component_TadA	1881	22.4349	18.2881	31.8979	27.3791	59.277	16	19	21	-1.05963	0.132453	0.927173	18.3195	-0.0888077	1.82577	-0.0486412	0.961205	0.999925	no (non-shrunken)	18.3195	-2.193e-08	0.00144269	0.961205	0.999925	no (shrunken)
MAG1_01129_leucine--tRNA_ligase	MAG1	MAG1_01129	leucine--tRNA_ligase	2778	20.7703	19.4384	31.8934	27.8978	59.7912	20	21	25	-0.755929	-0.377964	1.13389	21.6395	-0.10639	1.74749	-0.0608815	0.951454	0.999925	no (non-shrunken)	21.6395	-3.03235e-08	0.00144269	0.951454	0.999925	no (shrunken)
MAG1_01130_DUF5611_family_protein	MAG1	MAG1_01130	DUF5611_family_protein	318	28.9308	15.0943	28.9308	27.044	55.9748	16	29	16	-0.57735	1.1547	-0.57735	20.0102	0.646917	1.80155	0.35909	0.719528	0.999925	no (non-shrunken)	20.0102	1.83072e-07	0.00144269	0.719528	0.999925	no (shrunken)
MAG1_01131_proteasome_assembly_chaperone_family_protein	MAG1	MAG1_01131	proteasome_assembly_chaperone_family_protein	714	22.6891	18.7675	30.6723	27.8711	58.5434	42	63	49	-0.872872	1.09109	-0.218218	50.4403	0.262794	1.4748	0.17819	0.858574	0.999925	no (non-shrunken)	50.4403	1.91265e-07	0.00144269	0.858574	0.999925	no (shrunken)
MAG1_01132_DUF473_family_protein	MAG1	MAG1_01132	DUF473_family_protein	393	24.4275	18.5751	28.7532	28.2443	56.9975	32	55	53	-1.15114	0.654056	0.497082	45.4189	-0.127819	1.5039	-0.0849917	0.932268	0.999925	no (non-shrunken)	45.4189	-5.25976e-08	0.00144269	0.932268	0.999925	no (shrunken)
MAG1_01133_tRNA-Arg(tct)	MAG1	MAG1_01133	tRNA-Arg(tct)	77	16.8831	20.7792	31.1688	31.1688	62.3377	0	0	42	-0.57735	-0.57735	1.1547	12.7198	-7.65574	2.68011	-2.8565	0.00428335	#NA	yes (non-shrunken)	12.7198	-8.68883e-07	0.00144269	0.00428335	0.0706512	yes (shrunken)
MAG1_01134_hypothetical_protein	MAG1	MAG1_01134	hypothetical_protein	225	17.7778	21.7778	32.8889	27.5556	60.4444	19	15	16	1.1209	-0.800641	-0.320256	16.6239	0.280449	1.88581	0.148716	0.881778	0.999925	no (non-shrunken)	16.6239	1.00853e-07	0.00144269	0.881778	0.999925	no (shrunken)
MAG1_01135_hypothetical_protein_GX191_02020	MAG1	MAG1_01135	hypothetical_protein_GX191_02020	165	24.8485	14.5455	38.1818	22.4242	60.6061	24	37	36	-1.15194	0.645086	0.506853	31.5664	-0.0770091	1.60567	-0.0479608	0.961747	0.999925	no (non-shrunken)	31.5664	-2.56852e-09	0.00144269	0.961747	0.999925	no (shrunken)
MAG1_01136_TIGR04084_family_radical_SAM/SPASM_domain-containing_protein	MAG1	MAG1_01136	TIGR04084_family_radical_SAM/SPASM_domain-containing_protein	1119	19.7498	18.2306	29.8481	32.1716	62.0197	5	12	13	-1.14708	0.458832	0.688247	9.6175	-0.468589	2.24332	-0.208882	0.83454	#NA	no (non-shrunken)	9.6175	-1.12307e-07	0.00144269	0.83454	#NA	no (shrunken)
MAG1_01137_cupin_domain-containing_protein	MAG1	MAG1_01137	cupin_domain-containing_protein	336	23.5119	17.2619	25.5952	33.631	59.2262	35	44	47	-1.1209	0.320256	0.800641	41.1769	-0.0792865	1.52051	-0.0521446	0.958414	0.999925	no (non-shrunken)	41.1769	2.42816e-08	0.00144269	0.958414	0.999925	no (shrunken)
MAG1_01138_hypothetical_protein_GX191_02035	MAG1	MAG1_01138	hypothetical_protein_GX191_02035	1890	20.2646	16.7725	30.5291	32.4339	62.963	6	14	11	-1.07222	0.907265	0.164957	10.0197	0.00768243	2.21559	0.00346744	0.997233	#NA	no (non-shrunken)	10.0197	3.05218e-08	0.00144269	0.997233	#NA	no (shrunken)
MAG1_01139_calcium/sodium_antiporter	MAG1	MAG1_01139	calcium/sodium_antiporter	942	15.1805	23.5669	26.6454	34.6072	61.2527	1	8	3	-0.83205	1.1094	-0.27735	3.83944	0.694771	3.26385	0.212868	0.83143	#NA	no (non-shrunken)	3.83944	2.13567e-07	0.00144269	0.83143	#NA	no (shrunken)
MAG1_01140_hypothetical_protein_GX191_02045	MAG1	MAG1_01140	hypothetical_protein_GX191_02045	780	16.7949	20.5128	31.1538	31.5385	62.6923	10	12	11	-1	1	0	10.8462	0.173765	2.14175	0.0811321	0.935337	#NA	no (non-shrunken)	10.8462	6.32203e-08	0.00144269	0.935337	#NA	no (shrunken)
MAG1_01141_hypothetical_protein	MAG1	MAG1_01141	hypothetical_protein	750	27.2	21.3333	26.5333	24.9333	51.4667	1	2	4	-0.872872	-0.218218	1.09109	2.21929	-1.26193	3.95059	-0.319427	0.749402	#NA	no (non-shrunken)	2.21929	-8.90323e-08	0.00144269	0.749402	#NA	no (shrunken)
MAG1_01142_hypothetical_protein	MAG1	MAG1_01142	hypothetical_protein	642	26.6355	23.676	24.4548	25.2336	49.6885	21	16	15	1.14065	-0.414781	-0.725866	17.3753	0.497209	1.86686	0.266334	0.789982	0.999925	no (non-shrunken)	17.3753	1.92154e-07	0.00144269	0.789982	0.999925	no (shrunken)
MAG1_01143_4Fe-4S_binding_protein	MAG1	MAG1_01143	4Fe-4S_binding_protein	390	20.2564	15.3846	33.5897	30.7692	64.359	15	30	24	-1.05963	0.927173	0.132453	22.3867	0.0577941	1.7489	0.033046	0.973638	0.999925	no (non-shrunken)	22.3867	2.58323e-08	0.00144269	0.973638	0.999925	no (shrunken)
MAG1_01144_NADH-quinone_oxidoreductase_subunit_D	MAG1	MAG1_01144	NADH-quinone_oxidoreductase_subunit_D	1080	18.5185	18.0556	33.1481	30.2778	63.4259	11	17	17	-1.1547	0.57735	0.57735	14.6327	-0.117765	1.95063	-0.0603726	0.951859	0.999925	no (non-shrunken)	14.6327	-2.83404e-08	0.00144269	0.951859	0.999925	no (shrunken)
MAG1_01145_NADH-quinone_oxidoreductase_subunit_C	MAG1	MAG1_01145	NADH-quinone_oxidoreductase_subunit_C	372	27.4194	18.0108	29.0323	25.5376	54.5699	33	38	34	-0.755929	1.13389	-0.377964	34.5831	0.23792	1.57288	0.151264	0.879767	0.999925	no (non-shrunken)	34.5831	1.1005e-07	0.00144269	0.879767	0.999925	no (shrunken)
MAG1_01146_NADH-quinone_oxidoreductase_subunit_B_family_protein	MAG1	MAG1_01146	NADH-quinone_oxidoreductase_subunit_B_family_protein	465	23.871	18.2796	30.5376	27.3118	57.8495	23	31	26	-0.907265	1.07222	-0.164957	26.2479	0.222783	1.67081	0.133339	0.893926	0.999925	no (non-shrunken)	26.2479	1.19065e-07	0.00144269	0.893926	0.999925	no (shrunken)
MAG1_01147_NADH-quinone_oxidoreductase_subunit_H	MAG1	MAG1_01147	NADH-quinone_oxidoreductase_subunit_H	861	17.3055	22.1835	27.5261	32.9849	60.511	11	13	20	-0.77588	-0.352673	1.12855	14.2593	-0.562494	1.95949	-0.287061	0.774065	0.999925	no (non-shrunken)	14.2593	-1.58206e-07	0.00144269	0.774065	0.999925	no (shrunken)
MAG1_01148_NADH-quinone_oxidoreductase_subunit_L	MAG1	MAG1_01148	NADH-quinone_oxidoreductase_subunit_L	1905	16.2205	23.5696	28.294	31.916	60.21	18	32	24	-0.949158	1.04407	-0.0949158	24.1283	0.214788	1.71295	0.125391	0.900214	0.999925	no (non-shrunken)	24.1283	7.89334e-08	0.00144269	0.900214	0.999925	no (shrunken)
MAG1_01149_DUF362_domain-containing_protein	MAG1	MAG1_01149	DUF362_domain-containing_protein	1179	19.4232	16.0305	32.1459	32.4003	64.5462	10	14	13	-1.1209	0.800641	0.320256	12.0929	0.0513046	2.06775	0.0248118	0.980205	#NA	no (non-shrunken)	12.0929	1.05843e-08	0.00144269	0.980205	0.999925	no (shrunken)
MAG1_01150_ribonuclease_III	MAG1	MAG1_01150	ribonuclease_III	777	22.5225	15.0579	30.888	31.5315	62.4196	19	26	21	-0.83205	1.1094	-0.27735	21.6637	0.267207	1.75132	0.152575	0.878734	0.999925	no (non-shrunken)	21.6637	1.12299e-07	0.00144269	0.878734	0.999925	no (shrunken)
MAG1_01151_hypothetical_protein_GX191_00900	MAG1	MAG1_01151	hypothetical_protein_GX191_00900	753	15.6707	21.3811	33.4661	29.4821	62.9482	24	29	18	0.0605228	0.968364	-1.02889	23.551	0.731385	1.71948	0.425354	0.670579	0.999925	no (non-shrunken)	23.551	2.38283e-07	0.00144269	0.670579	0.999925	no (shrunken)
MAG1_01152_molybdopterin_biosynthesis_protein	MAG1	MAG1_01152	molybdopterin_biosynthesis_protein	1161	18.0017	16.1068	32.5581	33.3333	65.8915	2	5	5	-1.1547	0.57735	0.57735	3.85053	-0.371122	3.1486	-0.117869	0.906172	#NA	no (non-shrunken)	3.85053	-5.44573e-08	0.00144269	0.906172	#NA	no (shrunken)
MAG1_01153_molybdopterin_molybdenumtransferase_MoeA	MAG1	MAG1_01153	molybdopterin_molybdenumtransferase_MoeA	1209	18.2796	19.024	33.6642	29.0323	62.6964	7	6	7	0.57735	-1.1547	0.57735	6.61114	0.0820271	2.54774	0.032196	0.974316	#NA	no (non-shrunken)	6.61114	6.55817e-09	0.00144269	0.974316	#NA	no (shrunken)
MAG1_01154_formylmethanofuran_dehydrogenase_subunit_C	MAG1	MAG1_01154	formylmethanofuran_dehydrogenase_subunit_C	801	24.9688	15.4806	31.211	28.3396	59.5506	49	38	50	0.500626	-1.15144	0.650814	45.2988	-0.00674644	1.5041	-0.00448537	0.996421	0.999925	no (non-shrunken)	45.2988	2.27769e-08	0.00144269	0.996421	0.999925	no (shrunken)
MAG1_01155_formylmethanofuran_dehydrogenase_subunit_A	MAG1	MAG1_01155	formylmethanofuran_dehydrogenase_subunit_A	1707	23.6087	16.9303	27.5337	31.9274	59.461	5	19	12	-1	1	0	11.5581	0.127611	2.15138	0.0593161	0.9527	#NA	no (non-shrunken)	11.5581	4.39767e-08	0.00144269	0.9527	0.999925	no (shrunken)
MAG1_01156_formylmethanofuran_dehydrogenase_subunit_B	MAG1	MAG1_01156	formylmethanofuran_dehydrogenase_subunit_B	1371	22.7571	17.4325	27.7899	32.0204	59.8104	9	18	14	-1.03491	0.960988	0.0739221	13.3109	0.0987446	2.0183	0.0489246	0.960979	0.999925	no (non-shrunken)	13.3109	2.98517e-08	0.00144269	0.960979	0.999925	no (shrunken)
MAG1_01157_molybdopterin_dinucleotide-binding_protein	MAG1	MAG1_01157	molybdopterin_dinucleotide-binding_protein	417	23.741	17.0264	31.1751	28.0576	59.2326	9	25	29	-1.13389	0.377964	0.755929	20.0972	-0.632279	1.81487	-0.348387	0.727549	0.999925	no (non-shrunken)	20.0972	-2.05138e-07	0.00144269	0.727549	0.999925	no (shrunken)
MAG1_01158_hypothetical_protein	MAG1	MAG1_01158	hypothetical_protein	171	22.2222	19.2982	29.2398	29.2398	58.4795	0	13	0	-0.57735	1.1547	-0.57735	4.1665	5.22833	4.19872	1.24522	0.213051	#NA	no (non-shrunken)	4.1665	1.63471e-07	0.00144269	0.213051	#NA	no (shrunken)
MAG1_01159_DNA_polymerase_IV	MAG1	MAG1_01159	DNA_polymerase_IV	1086	17.3112	19.337	33.7017	29.6501	63.3517	11	9	6	0.927173	0.132453	-1.05963	8.73731	0.928209	2.32804	0.398708	0.690108	#NA	no (non-shrunken)	8.73731	1.6555e-07	0.00144269	0.690108	#NA	no (shrunken)
MAG1_01160_HNH_endonuclease	MAG1	MAG1_01160	HNH_endonuclease	429	18.1818	15.8508	33.3333	32.634	65.9674	15	11	11	1.1547	-0.57735	-0.57735	12.3601	0.437207	2.06575	0.211645	0.832384	#NA	no (non-shrunken)	12.3601	1.06979e-07	0.00144269	0.832384	0.999925	no (shrunken)
MAG1_01161_hypothetical_protein	MAG1	MAG1_01161	hypothetical_protein	144	23.6111	15.2778	30.5556	30.5556	61.1111	0	10	0	-0.57735	1.1547	-0.57735	3.205	4.85005	4.53196	1.07019	0.284535	#NA	no (non-shrunken)	3.205	1.35551e-07	0.00144269	0.284535	#NA	no (shrunken)
MAG1_01162_hypothetical_protein_GX191_00855	MAG1	MAG1_01162	hypothetical_protein_GX191_00855	375	15.4667	18.9333	33.3333	32.2667	65.6	9	14	12	-1.05963	0.927173	0.132453	11.4232	0.100695	2.10871	0.0477519	0.961914	#NA	no (non-shrunken)	11.4232	4.35119e-08	0.00144269	0.961914	0.999925	no (shrunken)
MAG1_01163_tetratricopeptide_repeat_protein	MAG1	MAG1_01163	tetratricopeptide_repeat_protein	834	18.5851	21.5827	30.9353	28.8969	59.8321	84	69	77	0.977054	-1.02147	0.0444116	76.2522	0.182278	1.39585	0.130586	0.896103	0.999925	no (non-shrunken)	76.2522	1.17862e-07	0.00144269	0.896103	0.999925	no (shrunken)
MAG1_01164_hypothetical_protein	MAG1	MAG1_01164	hypothetical_protein	1545	17.7346	23.1068	27.1197	32.0388	59.1586	14	19	15	-0.755929	1.13389	-0.377964	15.7686	0.30561	1.91002	0.160004	0.872878	0.999925	no (non-shrunken)	15.7686	6.99177e-08	0.00144269	0.872878	0.999925	no (shrunken)
MAG1_01165_Undecaprenyl-phosphate_4-deoxy-4-formamido-L-arabinose_transferase	MAG1	MAG1_01165	Undecaprenyl-phosphate_4-deoxy-4-formamido-L-arabinose_transferase	291	19.5876	19.244	34.7079	26.4605	61.1684	6	4	13	-0.352673	-0.77588	1.12855	7.42038	-1.17921	2.4452	-0.482255	0.629625	#NA	no (non-shrunken)	7.42038	-2.25458e-07	0.00144269	0.629625	#NA	no (shrunken)
MAG1_01166_transposase	MAG1	MAG1_01166	transposase	420	19.7619	24.5238	31.4286	24.2857	55.7143	0	0	5	-0.57735	-0.57735	1.1547	1.51427	-4.58524	5.60313	-0.818335	0.413166	#NA	no (non-shrunken)	1.51427	-1.45421e-07	0.00144269	0.413166	#NA	no (shrunken)
MAG1_01167_hypothetical_protein_GX191_09550	MAG1	MAG1_01167	hypothetical_protein_GX191_09550	411	22.1411	18.2482	35.7664	23.8443	59.6107	1	5	3	-1	1	0	2.87794	0.121201	3.59731	0.0336922	0.973123	#NA	no (non-shrunken)	2.87794	1.92447e-08	0.00144269	0.973123	#NA	no (shrunken)
MAG1_01168_hypothetical_protein	MAG1	MAG1_01168	hypothetical_protein	918	27.0153	19.1721	22.9847	30.8279	53.8126	2	14	9	-1.0507	0.940102	0.1106	7.94644	-0.0577211	2.48009	-0.0232738	0.981432	#NA	no (non-shrunken)	7.94644	-5.33813e-09	0.00144269	0.981432	#NA	no (shrunken)
MAG1_01169_group-II-D1D4-7	MAG1	MAG1_01169	group-II-D1D4-7	135	25.1852	20.7407	28.1481	25.9259	54.0741	19	33	0	0.100626	0.945883	-1.04651	17.5472	7.29977	2.78356	2.62246	0.00872982	0.0934051	yes (non-shrunken)	17.5472	6.16601e-07	0.00144269	0.00872982	0.105094	yes (shrunken)
MAG1_01170_UDP-N-acetylglucosamine_2-epimerase_(non-hydrolyzing)	MAG1	MAG1_01170	UDP-N-acetylglucosamine_2-epimerase_(non-hydrolyzing)	1110	24.5045	21.6216	27.3874	26.4865	53.8739	2	10	6	-1	1	0	5.75588	0.120477	2.74767	0.0438468	0.965027	#NA	no (non-shrunken)	5.75588	2.0232e-08	0.00144269	0.965027	#NA	no (shrunken)
MAG1_01171_glycosyltransferase	MAG1	MAG1_01171	glycosyltransferase	738	28.1843	23.1707	23.5772	25.0678	48.645	19	33	28	-1.08063	0.892698	0.187936	26.0271	0.0499968	1.68048	0.0297516	0.976265	0.999925	no (non-shrunken)	26.0271	2.6012e-08	0.00144269	0.976265	0.999925	no (shrunken)
MAG1_01172_class_I_SAM-dependent_methyltransferase	MAG1	MAG1_01172	class_I_SAM-dependent_methyltransferase	708	25	21.1864	28.5311	25.2825	53.8136	4	12	13	-1.14875	0.473016	0.675737	9.25062	-0.56416	2.28608	-0.246781	0.805078	#NA	no (non-shrunken)	9.25062	-7.15443e-08	0.00144269	0.805078	#NA	no (shrunken)
MAG1_01173_flippase-like_domain-containing_protein	MAG1	MAG1_01173	flippase-like_domain-containing_protein	999	19.6196	28.8288	22.9229	28.6286	51.5516	6	13	4	-0.352673	1.12855	-0.77588	7.5792	1.39582	2.48222	0.562328	0.573892	#NA	no (non-shrunken)	7.5792	-7.31382e-07	0.00144269	0.573892	#NA	no (shrunken)
MAG1_01174_IS630_family_transposase,_partial	MAG1	MAG1_01174	IS630_family_transposase,_partial	258	28.2946	22.4806	25.969	23.2558	49.2248	0	25	16	-1.07932	0.895047	0.184274	12.8582	-0.270266	2.48973	-0.108552	0.913558	#NA	no (non-shrunken)	12.8582	-5.25872e-08	0.00144269	0.913558	0.999925	no (shrunken)
MAG1_01175_transposase	MAG1	MAG1_01175	transposase	210	24.2857	20.4762	26.1905	29.0476	55.2381	15	30	9	-0.27735	1.1094	-0.83205	17.8439	1.4727	1.88349	0.781902	0.434272	0.999925	no (non-shrunken)	17.8439	3.64143e-07	0.00144269	0.434272	0.999925	no (shrunken)
MAG1_01176_IS630_family_transposase,_partial	MAG1	MAG1_01176	IS630_family_transposase,_partial	429	22.6107	20.0466	29.3706	27.972	57.3427	46	37	31	1.05963	-0.132453	-0.927173	38.1235	0.613326	1.5534	0.394827	0.692971	0.999925	no (non-shrunken)	38.1235	2.53644e-07	0.00144269	0.692971	0.999925	no (shrunken)
MAG1_01177_hypothetical_protein	MAG1	MAG1_01177	hypothetical_protein	1818	23.3223	22.3872	28.3278	25.9626	54.2904	12	15	17	-1.05963	0.132453	0.927173	14.3586	-0.160674	1.9576	-0.0820771	0.934585	0.999925	no (non-shrunken)	14.3586	-3.61685e-08	0.00144269	0.934585	0.999925	no (shrunken)
MAG1_01178_hypothetical_protein	MAG1	MAG1_01178	hypothetical_protein	117	23.0769	23.9316	29.0598	23.9316	52.9915	0	56	26	-0.975361	1.02294	-0.0475786	25.8222	0.190965	2.23169	0.0855697	0.931809	0.999925	no (non-shrunken)	25.8222	4.62682e-08	0.00144269	0.931809	0.999925	no (shrunken)
MAG1_01179_hypothetical_protein	MAG1	MAG1_01179	hypothetical_protein	387	20.9302	18.0879	34.1085	26.8734	60.9819	5	5	9	-0.57735	-0.57735	1.1547	6.16258	-0.666078	2.60555	-0.255638	0.798231	#NA	no (non-shrunken)	6.16258	-1.01751e-07	0.00144269	0.798231	#NA	no (shrunken)
MAG1_01180_hypothetical_protein	MAG1	MAG1_01180	hypothetical_protein	390	30.7692	24.6154	24.6154	20	44.6154	3	12	8	-1.03491	0.960988	0.0739221	7.36947	0.0334957	2.49733	0.0134126	0.989299	#NA	no (non-shrunken)	7.36947	9.92991e-09	0.00144269	0.989299	#NA	no (shrunken)
MAG1_01181_hypothetical_protein	MAG1	MAG1_01181	hypothetical_protein	588	24.6599	28.7415	20.068	26.5306	46.5986	4	15	11	-1.07763	0.898026	0.179605	9.60641	-0.0831112	2.27729	-0.0364957	0.970887	#NA	no (non-shrunken)	9.60641	-1.49556e-08	0.00144269	0.970887	#NA	no (shrunken)
MAG1_01182_hypothetical_protein	MAG1	MAG1_01182	hypothetical_protein	1569	25.1753	18.6106	27.406	28.8082	56.2141	311	661	658	-1.15467	0.584789	0.569879	525.228	-0.289997	1.26742	-0.228809	0.819017	0.999925	no (non-shrunken)	525.228	-1.81732e-07	0.00144269	0.819017	0.999925	no (shrunken)
MAG1_01183_hypothetical_protein	MAG1	MAG1_01183	hypothetical_protein	861	26.8293	20.7898	27.9907	24.3902	52.381	224	475	509	-1.14779	0.464685	0.683109	388.571	-0.395096	1.2763	-0.309563	0.756893	0.999925	no (non-shrunken)	388.571	-2.37018e-07	0.00144269	0.756893	0.999925	no (shrunken)
MAG1_01184_thymidylate_synthase	MAG1	MAG1_01184	thymidylate_synthase	573	22.164	15.5323	26.8761	35.4276	62.3037	3	13	5	-0.755929	1.13389	-0.377964	6.78141	0.801886	2.59834	0.308615	0.757614	#NA	no (non-shrunken)	6.78141	1.17209e-07	0.00144269	0.757614	#NA	no (shrunken)
MAG1_01185_tRNA-Gln(ctg)	MAG1	MAG1_01185	tRNA-Gln(ctg)	74	20.2703	21.6216	29.7297	28.3784	58.1081	0	76	68	-1.14939	0.670478	0.478913	44.952	-0.755865	2.09044	-0.361582	0.717665	0.999925	no (non-shrunken)	44.952	-1.8562e-07	0.00144269	0.717665	0.999925	no (shrunken)
MAG1_01186_xylose_isomerase	MAG1	MAG1_01186	xylose_isomerase	867	20.6459	15.1096	26.1822	38.0623	64.2445	2	7	5	-1.05963	0.927173	0.132453	4.49153	-0.0206773	2.98697	-0.00692248	0.994477	#NA	no (non-shrunken)	4.49153	7.31898e-10	0.00144269	0.994477	#NA	no (shrunken)
MAG1_01187_xylose_isomerase	MAG1	MAG1_01187	xylose_isomerase	831	18.8929	14.6811	25.9928	40.4332	66.426	3	4	3	-0.57735	1.1547	-0.57735	3.2912	0.391511	3.35682	0.116632	0.907152	#NA	no (non-shrunken)	3.2912	3.84152e-08	0.00144269	0.907152	#NA	no (shrunken)
MAG1_01188_type_II_toxin-antitoxin_system_HicB_family_antitoxin	MAG1	MAG1_01188	type_II_toxin-antitoxin_system_HicB_family_antitoxin	261	22.9885	17.2414	31.4176	28.3525	59.7701	9	8	12	-0.320256	-0.800641	1.1209	9.50017	-0.310167	2.23503	-0.138775	0.889628	#NA	no (non-shrunken)	9.50017	-6.27175e-08	0.00144269	0.889628	#NA	no (shrunken)
MAG1_01189_hypothetical_protein	MAG1	MAG1_01189	hypothetical_protein	204	28.4314	24.0196	31.8627	15.6863	47.549	71	72	112	-0.598597	-0.55584	1.15444	83.0441	-0.465801	1.37498	-0.338769	0.734784	0.999925	no (non-shrunken)	83.0441	-2.5973e-07	0.00144269	0.734784	0.999925	no (shrunken)
MAG1_01190_hypothetical_protein	MAG1	MAG1_01190	hypothetical_protein	219	28.7671	21.4612	31.9635	17.8082	49.7717	20	67	50	-1.07853	0.896443	0.18209	43.9538	-0.0705385	1.56426	-0.0450937	0.964033	0.999925	no (non-shrunken)	43.9538	-2.05048e-08	0.00144269	0.964033	0.999925	no (shrunken)
MAG1_01191_type_II_toxin-antitoxin_system_HicB_family_antitoxin	MAG1	MAG1_01191	type_II_toxin-antitoxin_system_HicB_family_antitoxin	228	21.4912	17.9825	39.9123	20.614	60.5263	4	24	34	-1.09109	0.218218	0.872872	19.4565	-1.16471	1.90216	-0.612309	0.540334	0.999925	no (non-shrunken)	19.4565	-3.29894e-07	0.00144269	0.540334	0.999925	no (shrunken)
MAG1_01192_hypothetical_protein	MAG1	MAG1_01192	hypothetical_protein	261	26.8199	19.9234	32.9502	20.3065	53.2567	12	15	19	-0.949158	-0.0949158	1.04407	14.9643	-0.321132	1.9327	-0.166157	0.868033	0.999925	no (non-shrunken)	14.9643	-8.48024e-08	0.00144269	0.868033	0.999925	no (shrunken)
MAG1_01193_hypothetical_protein	MAG1	MAG1_01193	hypothetical_protein	552	28.6232	24.0942	22.2826	25	47.2826	44	74	54	-0.872872	1.09109	-0.218218	56.2138	0.285759	1.45547	0.196335	0.844348	0.999925	no (non-shrunken)	56.2138	1.70012e-07	0.00144269	0.844348	0.999925	no (shrunken)
MAG1_01194_hypothetical_protein	MAG1	MAG1_01194	hypothetical_protein	162	26.5432	17.9012	27.7778	27.7778	55.5556	94	115	227	-0.717943	-0.424239	1.14218	140.092	-0.946448	1.31128	-0.721772	0.470435	0.999925	no (non-shrunken)	140.092	-6.09555e-07	0.00144269	0.470435	0.999925	no (shrunken)
MAG1_01195_DUF1614_domain-containing_protein	MAG1	MAG1_01195	DUF1614_domain-containing_protein	732	11.8852	24.1803	32.377	31.5574	63.9344	8	13	9	-0.755929	1.13389	-0.377964	9.82723	0.382563	2.22147	0.172212	0.863271	#NA	no (non-shrunken)	9.82723	8.24502e-08	0.00144269	0.863271	#NA	no (shrunken)
MAG1_01196_Fibrillarin-like_rRNA/tRNA_2'-O-methyltransferase	MAG1	MAG1_01196	Fibrillarin-like_rRNA/tRNA_2'-O-methyltransferase	603	16.7496	19.9005	35.3234	28.0265	63.3499	8	9	3	0.414781	0.725866	-1.14065	6.72811	1.6792	2.59893	0.646111	0.518207	#NA	no (non-shrunken)	6.72811	2.03076e-07	0.00144269	0.518207	#NA	no (shrunken)
MAG1_01197_RNA-processing_protein	MAG1	MAG1_01197	RNA-processing_protein	861	16.7247	18.583	36.4692	28.223	64.6922	6	9	5	-0.320256	1.1209	-0.800641	6.60005	0.748709	2.56767	0.291591	0.770599	#NA	no (non-shrunken)	6.60005	1.12946e-07	0.00144269	0.770599	#NA	no (shrunken)
MAG1_01198_Uncharacterized_membrane_protein_MJ0091	MAG1	MAG1_01198	Uncharacterized_membrane_protein_MJ0091	936	14.4231	21.1538	28.8462	35.5769	64.4231	2	7	6	-1.13389	0.755929	0.377964	4.79438	-0.28353	2.90885	-0.0974714	0.922352	#NA	no (non-shrunken)	4.79438	-3.28586e-08	0.00144269	0.922352	#NA	no (shrunken)
MAG1_01199_hypothetical_protein_GX191_09240,_partial	MAG1	MAG1_01199	hypothetical_protein_GX191_09240,_partial	1212	11.3036	22.5248	30.9406	35.231	66.1716	1	8	2	-0.704361	1.14459	-0.440225	3.53659	1.27944	3.40887	0.375326	0.707418	#NA	no (non-shrunken)	3.53659	9.35229e-08	0.00144269	0.707418	#NA	no (shrunken)
MAG1_01200_hypothetical_protein	MAG1	MAG1_01200	hypothetical_protein	681	16.4464	16.0059	32.5991	34.9486	67.5477	19	26	20	-0.704361	1.14459	-0.440225	21.3608	0.337594	1.75839	0.191991	0.84775	0.999925	no (non-shrunken)	21.3608	2.93641e-07	0.00144269	0.84775	0.999925	no (shrunken)
MAG1_01201_Probable_tRNA_pseudouridine_synthase_B	MAG1	MAG1_01201	Probable_tRNA_pseudouridine_synthase_B	921	17.3724	14.9837	34.7448	32.899	67.6439	17	17	16	0.57735	0.57735	-1.1547	16.5311	0.26962	1.88319	0.143172	0.886155	0.999925	no (non-shrunken)	16.5311	6.25538e-08	0.00144269	0.886155	0.999925	no (shrunken)
MAG1_01202_tRNA-Ser(gga)	MAG1	MAG1_01202	tRNA-Ser(gga)	89	16.8539	19.1011	34.8315	29.2135	64.0449	0	44	20	-0.968364	1.02889	-0.0605228	20.1591	0.221993	2.30926	0.0961317	0.923416	0.999925	no (non-shrunken)	20.1591	2.81893e-08	0.00144269	0.923416	0.999925	no (shrunken)
MAG1_01203_hypothetical_protein_GX191_04295	MAG1	MAG1_01203	hypothetical_protein_GX191_04295	246	25.2033	15.0407	32.9268	26.8293	59.7561	39	31	25	1.04407	-0.0949158	-0.949158	31.8152	0.678401	1.61144	0.420989	0.673763	0.999925	no (non-shrunken)	31.8152	2.70072e-07	0.00144269	0.673763	0.999925	no (shrunken)
MAG1_01204_type_II_toxin-antitoxin_system_RelE/ParE_family_toxin	MAG1	MAG1_01204	type_II_toxin-antitoxin_system_RelE/ParE_family_toxin	273	22.7106	20.1465	29.6703	27.4725	57.1429	28	9	18	1.01707	-0.982003	-0.0350715	18.6085	0.268661	1.88961	0.142178	0.886939	0.999925	no (non-shrunken)	18.6085	8.49843e-08	0.00144269	0.886939	0.999925	no (shrunken)
MAG1_01205_tRNA-Ala(cgc)	MAG1	MAG1_01205	tRNA-Ala(cgc)	72	20.8333	18.0556	33.3333	27.7778	61.1111	46	101	114	-1.13583	0.387843	0.747983	83.7723	-0.486931	1.39954	-0.347921	0.727899	0.999925	no (non-shrunken)	83.7723	-2.63213e-07	0.00144269	0.727899	0.999925	no (shrunken)
MAG1_01206_transcription_initiation_factor_IIB	MAG1	MAG1_01206	transcription_initiation_factor_IIB	1014	21.499	18.4418	32.8402	27.2189	60.0592	114	121	125	-1.07763	0.179605	0.898026	118.462	0.0902722	1.32912	0.067919	0.94585	0.999925	no (non-shrunken)	118.462	-3.84043e-08	0.00144269	0.94585	0.999925	no (shrunken)
MAG1_01207_histidinol_phosphate_phosphatase_domain-containing_protein	MAG1	MAG1_01207	histidinol_phosphate_phosphatase_domain-containing_protein	645	17.8295	19.3798	34.1085	28.6822	62.7907	7	12	8	-0.755929	1.13389	-0.377964	8.83699	0.405805	2.30564	0.176006	0.860289	#NA	no (non-shrunken)	8.83699	8.10163e-08	0.00144269	0.860289	#NA	no (shrunken)
MAG1_01208_signal_recognition_particle_protein_Srp19	MAG1	MAG1_01208	signal_recognition_particle_protein_Srp19	273	19.4139	15.7509	37.3626	27.4725	64.8352	31	42	53	-1	0	1	40.8855	-0.370038	1.52277	-0.243003	0.808003	0.999925	no (non-shrunken)	40.8855	-1.64866e-07	0.00144269	0.808003	0.999925	no (shrunken)
MAG1_01209_hydrogenase_nickel_incorporation_protein_HypB	MAG1	MAG1_01209	hydrogenase_nickel_incorporation_protein_HypB	666	24.3243	16.8168	28.6787	30.1802	58.8589	8	15	15	-1.1547	0.57735	0.57735	12.2853	-0.229248	2.06282	-0.111133	0.911511	#NA	no (non-shrunken)	12.2853	-5.22928e-08	0.00144269	0.911511	0.999925	no (shrunken)
MAG1_01210_30S_ribosomal_protein_S8e	MAG1	MAG1_01210	30S_ribosomal_protein_S8e	378	24.6032	11.6402	34.9206	28.836	63.7566	52	76	71	-1.13197	0.763422	0.368549	64.9384	0.014671	1.4202	0.0103303	0.991758	0.999925	no (non-shrunken)	64.9384	6.71635e-08	0.00144269	0.991758	0.999925	no (shrunken)
MAG1_01211_hypothetical_protein_GX191_04340	MAG1	MAG1_01211	hypothetical_protein_GX191_04340	423	23.4043	21.2766	26.4775	28.8416	55.3191	17	23	24	-1.14459	0.440225	0.704361	20.877	-0.0948032	1.76477	-0.0537198	0.957158	0.999925	no (non-shrunken)	20.877	-3.60324e-08	0.00144269	0.957158	0.999925	no (shrunken)
MAG1_01212_DUF2240_family_protein	MAG1	MAG1_01212	DUF2240_family_protein	462	24.2424	18.3983	31.8182	25.5411	57.3593	2	6	9	-1.04407	0.0949158	0.949158	5.38244	-1.03254	2.77299	-0.372357	0.709627	#NA	no (non-shrunken)	5.38244	-1.43935e-07	0.00144269	0.709627	#NA	no (shrunken)
MAG1_01213_hypothetical_protein	MAG1	MAG1_01213	hypothetical_protein	1143	28.259	21.9598	25.1094	24.6719	49.7813	20	20	24	-0.57735	-0.57735	1.1547	21.0161	-0.0808642	1.76129	-0.045912	0.96338	0.999925	no (non-shrunken)	21.0161	-2.12296e-08	0.00144269	0.96338	0.999925	no (shrunken)
MAG1_01214_30S_ribosomal_protein_S6e	MAG1	MAG1_01214	30S_ribosomal_protein_S6e	399	24.0602	17.2932	30.5764	28.0702	58.6466	34	57	79	-1.00733	0.0148136	0.992511	54.6679	-0.637707	1.45887	-0.437125	0.66202	0.999925	no (non-shrunken)	54.6679	-3.49681e-07	0.00144269	0.66202	0.999925	no (shrunken)
MAG1_01215_translation_initiation_factor_IF-2,_partial	MAG1	MAG1_01215	translation_initiation_factor_IF-2,_partial	1782	21.6611	17.1717	30.9203	30.2469	61.1672	150	176	179	-1.14958	0.480734	0.668848	165.651	0.0396392	1.2968	0.030567	0.975615	0.999925	no (non-shrunken)	165.651	-3.07198e-09	0.00144269	0.975615	0.999925	no (shrunken)
MAG1_01216_tRNA-His(gtg)	MAG1	MAG1_01216	tRNA-His(gtg)	73	15.0685	20.5479	35.6164	28.7671	64.3836	0	50	68	-1.11639	0.30275	0.813641	36.619	-1.35895	2.09372	-0.649061	0.516299	0.999925	no (non-shrunken)	36.619	-3.43814e-07	0.00144269	0.516299	0.999925	no (shrunken)
MAG1_01217_transposase,_partial	MAG1	MAG1_01217	transposase,_partial	681	27.3128	21.8796	24.8164	25.9912	50.8076	7	10	15	-0.907265	-0.164957	1.07222	10.316	-0.653379	2.17237	-0.300768	0.763591	#NA	no (non-shrunken)	10.316	-1.57289e-07	0.00144269	0.763591	#NA	no (shrunken)
MAG1_01218_IS200/IS605_family_element_transposase_accessory_protein_TnpB	MAG1	MAG1_01218	IS200/IS605_family_element_transposase_accessory_protein_TnpB	378	26.9841	22.4868	26.455	24.0741	50.5291	0	0	3	-0.57735	-0.57735	1.1547	0.90856	-3.8483	5.83031	-0.66005	0.509221	#NA	no (non-shrunken)	0.90856	-1.29621e-07	0.00144269	0.509221	#NA	no (shrunken)
MAG1_01219_hypothetical_protein	MAG1	MAG1_01219	hypothetical_protein	567	19.7531	15.5203	29.2769	35.4497	64.7266	6	15	8	-0.77588	1.12855	-0.352673	9.43161	0.534641	2.27421	0.235088	0.81414	#NA	no (non-shrunken)	9.43161	1.06182e-07	0.00144269	0.81414	#NA	no (shrunken)
MAG1_01220_hypothetical_protein	MAG1	MAG1_01220	hypothetical_protein	276	18.8406	18.4783	28.6232	34.058	62.6812	8	17	17	-1.1547	0.57735	0.57735	13.532	-0.294754	2.00773	-0.14681	0.883282	0.999925	no (non-shrunken)	13.532	-7.31934e-08	0.00144269	0.883282	0.999925	no (shrunken)
MAG1_01222_IS200/IS605_family_element_transposase_accessory_protein_TnpB	MAG1	MAG1_01222	IS200/IS605_family_element_transposase_accessory_protein_TnpB	771	26.3294	22.8275	28.0156	22.8275	50.8431	263	279	294	-1.01058	0.0215017	0.989076	274.948	0.0620715	1.26436	0.0490933	0.960845	0.999925	no (non-shrunken)	274.948	-5.61033e-08	0.00144269	0.960845	0.999925	no (shrunken)
MAG1_01223_hypothetical_protein_GX191_10185	MAG1	MAG1_01223	hypothetical_protein_GX191_10185	228	17.5439	20.1754	30.7018	31.5789	62.2807	19	36	45	-1.08557	0.201966	0.883602	32.1371	-0.557336	1.60722	-0.34677	0.728764	0.999925	no (non-shrunken)	32.1371	-2.29721e-07	0.00144269	0.728764	0.999925	no (shrunken)
MAG1_01224_TrmB_family_transcriptional_regulator	MAG1	MAG1_01224	TrmB_family_transcriptional_regulator	759	22.5296	19.4993	30.6983	27.2727	57.971	8	13	10	-0.927173	1.05963	-0.132453	10.1301	0.23058	2.19615	0.104993	0.916381	#NA	no (non-shrunken)	10.1301	4.73334e-08	0.00144269	0.916381	#NA	no (shrunken)
MAG1_01225_hypothetical_protein_GX191_10195	MAG1	MAG1_01225	hypothetical_protein_GX191_10195	411	19.708	15.3285	33.09	31.8735	64.9635	15	17	11	0.218218	0.872872	-1.09109	14.2831	0.716942	1.97289	0.363397	0.716308	0.999925	no (non-shrunken)	14.2831	1.78432e-07	0.00144269	0.716308	0.999925	no (shrunken)
MAG1_01226_RND_family_transporter	MAG1	MAG1_01226	RND_family_transporter	2250	19.2444	19.9111	29.2	31.6444	60.8444	13	16	15	-1.09109	0.872872	0.218218	14.4403	0.123683	1.95684	0.0632053	0.949603	0.999925	no (non-shrunken)	14.4403	3.8895e-08	0.00144269	0.949603	0.999925	no (shrunken)
MAG1_01227_epoxyqueuosine_reductase	MAG1	MAG1_01227	epoxyqueuosine_reductase	783	18.3908	17.7522	28.7356	35.1213	63.857	10	14	5	0.0739221	0.960988	-1.03491	9.67007	1.42973	2.26661	0.630781	0.528184	#NA	no (non-shrunken)	9.67007	2.4646e-07	0.00144269	0.528184	#NA	no (shrunken)
MAG1_01228_DUF1743_domain-containing_protein	MAG1	MAG1_01228	DUF1743_domain-containing_protein	957	18.1818	17.9728	35.9457	27.8997	63.8454	4	7	5	-0.872872	1.09109	-0.218218	5.22529	0.294719	2.79301	0.10552	0.915963	#NA	no (non-shrunken)	5.22529	4.20858e-08	0.00144269	0.915963	#NA	no (shrunken)
MAG1_01229_DUF1743_domain-containing_protein	MAG1	MAG1_01229	DUF1743_domain-containing_protein	891	17.284	18.4063	32.0988	32.211	64.3098	8	10	9	-1	1	0	8.86573	0.171927	2.29246	0.0749966	0.940217	#NA	no (non-shrunken)	8.86573	3.68019e-08	0.00144269	0.940217	#NA	no (shrunken)
MAG1_01230_radical_SAM_protein	MAG1	MAG1_01230	radical_SAM_protein	969	15.5831	18.6791	32.7141	33.0237	65.7379	5	8	2	0	1	-1	5.00411	1.86127	2.93527	0.634105	0.526012	#NA	no (non-shrunken)	5.00411	1.83616e-07	0.00144269	0.526012	#NA	no (shrunken)
MAG1_01231_indolepyruvate_ferredoxin_oxidoreductase	MAG1	MAG1_01231	indolepyruvate_ferredoxin_oxidoreductase	1284	14.7975	16.8224	32.7882	35.5919	68.3801	4	6	5	-1	1	0	4.90479	0.163912	2.85533	0.0574056	0.954222	#NA	no (non-shrunken)	4.90479	1.98576e-08	0.00144269	0.954222	#NA	no (shrunken)
MAG1_01232_homoaconitate_hydratase	MAG1	MAG1_01232	homoaconitate_hydratase	1131	20.0707	18.3024	31.7418	29.8851	61.6269	7	11	8	-0.800641	1.1209	-0.320256	8.51649	0.331622	2.33145	0.142238	0.886892	#NA	no (non-shrunken)	8.51649	6.67026e-08	0.00144269	0.886892	#NA	no (shrunken)
MAG1_01233_3-isopropylmalate_dehydratase_large_subunit	MAG1	MAG1_01233	3-isopropylmalate_dehydratase_large_subunit	1212	15.5116	18.4818	35.1485	30.8581	66.0066	5	5	5	#NA	#NA	#NA	4.95117	0.181992	2.84339	0.0640054	0.948966	#NA	no (non-shrunken)	4.95117	2.67961e-08	0.00144269	0.948966	#NA	no (shrunken)
MAG1_01234_3-isopropylmalate_dehydratase	MAG1	MAG1_01234	3-isopropylmalate_dehydratase	474	14.557	17.9325	36.2869	31.2236	67.5105	3	4	2	0	1	-1	2.98835	0.976421	3.52778	0.276781	0.781948	#NA	no (non-shrunken)	2.98835	6.21454e-08	0.00144269	0.781948	#NA	no (shrunken)
MAG1_01235_hypothetical_protein_GX191_10245	MAG1	MAG1_01235	hypothetical_protein_GX191_10245	822	16.91	19.8297	34.4282	28.8321	63.2603	4	3	5	0	-1	1	3.94329	-0.320055	3.10594	-0.103046	0.917926	#NA	no (non-shrunken)	3.94329	-3.28339e-08	0.00144269	0.917926	#NA	no (shrunken)
MAG1_01236_NAD-dependent_isocitrate_dehydrogenase	MAG1	MAG1_01236	NAD-dependent_isocitrate_dehydrogenase	969	16.8215	17.5439	34.0557	31.5789	65.6347	2	4	6	-1	0	1	3.83288	-0.847563	3.14418	-0.269565	0.787495	#NA	no (non-shrunken)	3.83288	-9.23209e-08	0.00144269	0.787495	#NA	no (shrunken)
MAG1_01237_deoxyribonuclease_IV	MAG1	MAG1_01237	deoxyribonuclease_IV	876	17.8082	18.9498	34.4749	28.7671	63.242	5	4	3	1	0	-1	4.02496	0.776972	3.11313	0.249579	0.802913	#NA	no (non-shrunken)	4.02496	7.97496e-08	0.00144269	0.802913	#NA	no (shrunken)
MAG1_01238_Tol-Pal_system_protein_TolB	MAG1	MAG1_01238	Tol-Pal_system_protein_TolB	3012	20.5843	18.8579	31.6733	28.8845	60.5578	3	5	3	-0.57735	1.1547	-0.57735	3.6117	0.574371	3.24295	0.177114	0.859419	#NA	no (non-shrunken)	3.6117	3.91431e-08	0.00144269	0.859419	#NA	no (shrunken)
MAG1_01239_hypothetical_protein	MAG1	MAG1_01239	hypothetical_protein	531	22.5989	18.0791	30.6968	28.6252	59.322	2	4	2	-0.57735	1.1547	-0.57735	2.62147	0.736715	3.71864	0.198114	0.842956	#NA	no (non-shrunken)	2.62147	5.35605e-08	0.00144269	0.842956	#NA	no (shrunken)
MAG1_01240_PQQ-binding-like_beta-propeller_repeat_protein	MAG1	MAG1_01240	PQQ-binding-like_beta-propeller_repeat_protein	1233	20.6813	17.6805	31.7924	29.8459	61.6383	22	27	30	-1.07222	0.164957	0.907265	25.8105	-0.119495	1.67385	-0.0713893	0.943088	0.999925	no (non-shrunken)	25.8105	-5.63593e-08	0.00144269	0.943088	0.999925	no (shrunken)
MAG1_01241_tRNA-intron_lyase	MAG1	MAG1_01241	tRNA-intron_lyase	1074	21.0428	19.8324	29.702	29.4227	59.1248	8	17	12	-0.960988	1.03491	-0.0739221	12.0178	0.207628	2.08751	0.0994622	0.920771	#NA	no (non-shrunken)	12.0178	5.2571e-08	0.00144269	0.920771	0.999925	no (shrunken)
MAG1_01242_tryptophan--tRNA_ligase	MAG1	MAG1_01242	tryptophan--tRNA_ligase	1257	19.4909	19.5704	31.9809	28.9578	60.9387	26	31	25	-0.414781	1.14065	-0.725866	27.0457	0.363046	1.65923	0.218804	0.826803	0.999925	no (non-shrunken)	27.0457	1.41304e-07	0.00144269	0.826803	0.999925	no (shrunken)
MAG1_01243_phenylalanine--tRNA_ligase_subunit_alpha	MAG1	MAG1_01243	phenylalanine--tRNA_ligase_subunit_alpha	1446	17.8423	17.5657	34.7856	29.8064	64.592	10	16	15	-1.14065	0.725866	0.414781	13.3396	-0.0456213	2.00744	-0.0227261	0.981869	0.999925	no (non-shrunken)	13.3396	-8.325e-09	0.00144269	0.981869	0.999925	no (shrunken)
MAG1_01244_phenylalanine--tRNA_ligase_subunit_beta	MAG1	MAG1_01244	phenylalanine--tRNA_ligase_subunit_beta	1656	18.5386	18.7198	30.7367	32.0048	62.7415	13	18	15	-0.927173	1.05963	-0.132453	15.0813	0.21452	1.93424	0.110907	0.91169	0.999925	no (non-shrunken)	15.0813	5.36243e-08	0.00144269	0.91169	0.999925	no (shrunken)
MAG1_01245_imidazole_glycerol_phosphate_synthase_subunit_HisF	MAG1	MAG1_01245	imidazole_glycerol_phosphate_synthase_subunit_HisF	807	19.5787	16.6047	34.4486	29.368	63.8166	7	8	11	-0.800641	-0.320256	1.1209	8.46355	-0.376548	2.32303	-0.162093	0.871232	#NA	no (non-shrunken)	8.46355	-7.48007e-08	0.00144269	0.871232	#NA	no (shrunken)
MAG1_01246_DUF2206_domain-containing_protein	MAG1	MAG1_01246	DUF2206_domain-containing_protein	2217	19.6211	23.2747	23.7709	33.3333	57.1042	1	6	3	-0.927173	1.05963	-0.132453	3.19844	0.338785	3.46747	0.0977036	0.922168	#NA	no (non-shrunken)	3.19844	1.79376e-07	0.00144269	0.922168	#NA	no (shrunken)
MAG1_01247_helix-turn-helix_domain-containing_protein,_partial	MAG1	MAG1_01247	helix-turn-helix_domain-containing_protein,_partial	321	30.8411	22.7414	21.8069	24.6106	46.4174	0	0	0	#NA	#NA	#NA	0	#NA	#NA	#NA	#NA	#NA	#NA	0	#NA	#NA	#NA	#NA	#NA
MAG1_01248_IS200/IS605_family_element_transposase_accessory_protein_TnpB	MAG1	MAG1_01248	IS200/IS605_family_element_transposase_accessory_protein_TnpB	786	26.4631	23.7913	27.0992	22.6463	49.7455	0	0	0	#NA	#NA	#NA	0	#NA	#NA	#NA	#NA	#NA	#NA	0	#NA	#NA	#NA	#NA	#NA
MAG1_01249_hypothetical_protein_GX191_10410	MAG1	MAG1_01249	hypothetical_protein_GX191_10410	828	20.2899	19.8068	29.2271	30.6763	59.9034	2	3	0	0.218218	0.872872	-1.09109	1.69526	3.9281	5.07786	0.773573	0.439183	#NA	no (non-shrunken)	1.69526	1.03093e-07	0.00144269	0.439183	#NA	no (shrunken)
MAG1_01250_hypothetical_protein_GX191_10405	MAG1	MAG1_01250	hypothetical_protein_GX191_10405	492	15.0407	22.561	32.7236	29.6748	62.3984	2	2	1	0.57735	0.57735	-1.1547	1.67762	1.18194	4.54243	0.2602	0.794709	#NA	no (non-shrunken)	1.67762	5.35663e-08	0.00144269	0.794709	#NA	no (shrunken)
MAG1_01251_DUF58_domain-containing_protein	MAG1	MAG1_01251	DUF58_domain-containing_protein	1254	17.8628	19.5375	30.1435	32.4561	62.5997	1	5	4	-1.1209	0.800641	0.320256	3.18079	-0.293452	3.44549	-0.0851699	0.932126	#NA	no (non-shrunken)	3.18079	-1.99096e-08	0.00144269	0.932126	#NA	no (shrunken)
MAG1_01252_MoxR_family_ATPase	MAG1	MAG1_01252	MoxR_family_ATPase	978	23.6196	18.6094	28.5276	29.2434	57.771	3	7	3	-0.57735	1.1547	-0.57735	4.2527	0.88232	3.06248	0.288106	0.773266	#NA	no (non-shrunken)	4.2527	9.31436e-08	0.00144269	0.773266	#NA	no (shrunken)
MAG1_01253_DUF4350_domain-containing_protein	MAG1	MAG1_01253	DUF4350_domain-containing_protein	714	20.3081	16.9468	28.9916	33.7535	62.7451	0	3	3	-1.1547	0.57735	0.57735	1.87006	-0.908742	4.67192	-0.194512	0.845775	#NA	no (non-shrunken)	1.87006	-4.55465e-08	0.00144269	0.845775	#NA	no (shrunken)
MAG1_01254_hypothetical_protein_GX191_10385	MAG1	MAG1_01254	hypothetical_protein_GX191_10385	213	17.8404	16.4319	36.1502	29.5775	65.7277	6	11	0	0.0605228	0.968364	-1.02889	5.72678	5.6847	3.44445	1.6504	0.0988622	#NA	no (non-shrunken)	5.72678	3.01892e-07	0.00144269	0.0988622	#NA	no (shrunken)
MAG1_01255_hypothetical_protein	MAG1	MAG1_01255	hypothetical_protein	1791	21.8872	18.9838	27.1915	31.9375	59.129	1	4	2	-0.872872	1.09109	-0.218218	2.25459	0.449266	3.9794	0.112898	0.910111	#NA	no (non-shrunken)	2.25459	3.08986e-08	0.00144269	0.910111	#NA	no (shrunken)
MAG1_01256_hypothetical_protein	MAG1	MAG1_01256	hypothetical_protein	633	15.9558	17.0616	38.8626	28.1201	66.9826	6	7	5	0	1	-1	5.95905	0.553564	2.65822	0.208246	0.835036	#NA	no (non-shrunken)	5.95905	8.08559e-08	0.00144269	0.835036	#NA	no (shrunken)
MAG1_01257_hypothetical_protein	MAG1	MAG1_01257	hypothetical_protein	450	16	21.1111	34.8889	28	62.8889	0	3	4	-1.1209	0.320256	0.800641	2.17291	-1.32263	4.38346	-0.301733	0.762856	#NA	no (non-shrunken)	2.17291	-7.61901e-08	0.00144269	0.762856	#NA	no (shrunken)
MAG1_01258_Dolichyl_N-acetyl-alpha-D-glucosaminyl_phosphate_3-beta-D-2,3-diacetamido-2,3-dideoxy-beta-D-glucuronosyltransferase	MAG1	MAG1_01258	Dolichyl_N-acetyl-alpha-D-glucosaminyl_phosphate_3-beta-D-2,3-diacetamido-2,3-dideoxy-beta-D-glucuronosyltransferase	963	20.1454	21.4953	30.945	27.4143	58.3593	4	6	4	-0.57735	1.1547	-0.57735	4.60194	0.485792	2.9375	0.165376	0.868648	#NA	no (non-shrunken)	4.60194	5.91034e-08	0.00144269	0.868648	#NA	no (shrunken)
MAG1_01259_radical_SAM_protein	MAG1	MAG1_01259	radical_SAM_protein	1449	23.6025	22.9124	27.8813	25.6039	53.4852	3	6	2	-0.320256	1.1209	-0.800641	3.62935	1.32142	3.29046	0.401589	0.687986	#NA	no (non-shrunken)	3.62935	1.10226e-07	0.00144269	0.687986	#NA	no (shrunken)
MAG1_01260_hypothetical_protein	MAG1	MAG1_01260	hypothetical_protein	1296	33.3333	31.3272	18.0556	17.284	35.3395	8	12	10	-1	1	0	9.80958	0.163738	2.21689	0.0738596	0.941122	#NA	no (non-shrunken)	9.80958	3.41555e-08	0.00144269	0.941122	#NA	no (shrunken)
MAG1_01261_glycosyltransferase_family_4_protein	MAG1	MAG1_01261	glycosyltransferase_family_4_protein	1179	28.9228	27.905	23.1552	20.017	43.1722	3	6	8	-1.05963	0.132453	0.927173	5.44647	-0.677958	2.74014	-0.247417	0.804585	#NA	no (non-shrunken)	5.44647	-9.83075e-08	0.00144269	0.804585	#NA	no (shrunken)
MAG1_01262_D-inositol-3-phosphate_glycosyltransferase	MAG1	MAG1_01262	D-inositol-3-phosphate_glycosyltransferase	1119	30.8311	31.8141	19.4817	17.8731	37.3548	4	8	11	-1.04407	0.0949158	0.949158	7.36291	-0.722504	2.45112	-0.294765	0.768174	#NA	no (non-shrunken)	7.36291	-1.30072e-07	0.00144269	0.768174	#NA	no (shrunken)
MAG1_01263_hypothetical_protein	MAG1	MAG1_01263	hypothetical_protein	1740	28.2759	33.3908	18.7931	19.5402	38.3333	2	6	4	-1	1	0	3.86817	0.13649	3.16198	0.0431658	0.965569	#NA	no (non-shrunken)	3.86817	8.1403e-09	0.00144269	0.965569	#NA	no (shrunken)
MAG1_01264_hypothetical_protein	MAG1	MAG1_01264	hypothetical_protein	633	24.9605	27.1722	23.6967	24.1706	47.8673	1	12	4	-0.820694	1.1138	-0.293105	5.42429	0.803042	2.90807	0.276143	0.782438	#NA	no (non-shrunken)	5.42429	9.41843e-08	0.00144269	0.782438	#NA	no (shrunken)
MAG1_01265_hypothetical_protein	MAG1	MAG1_01265	hypothetical_protein	291	18.5567	26.8041	27.8351	26.8041	54.6392	0	10	22	-0.968364	-0.0605228	1.02889	9.86777	-2.04654	2.57843	-0.793715	0.427361	#NA	no (non-shrunken)	9.86777	4.92887e-07	0.00144269	0.427361	#NA	no (shrunken)
MAG1_01266_IS630_family_transposase,_partial	MAG1	MAG1_01266	IS630_family_transposase,_partial	219	29.2237	21.4612	25.5708	23.7443	49.3151	0	19	24	-1.13197	0.368549	0.763422	13.358	-1.24967	2.43003	-0.514262	0.607069	0.999925	no (non-shrunken)	13.358	-2.35575e-07	0.00144269	0.607069	0.999925	no (shrunken)
MAG1_01267_transposase	MAG1	MAG1_01267	transposase	210	25.7143	19.0476	24.2857	30.9524	55.2381	0	4	29	-0.699913	-0.445399	1.14531	10.0648	-3.75465	2.52065	-1.48955	0.136341	#NA	no (non-shrunken)	10.0648	-6.01121e-07	0.00144269	0.136341	#NA	no (shrunken)
MAG1_01268_transposase	MAG1	MAG1_01268	transposase	276	24.6377	18.4783	28.2609	28.6232	56.8841	8	13	5	-0.164957	1.07222	-0.907265	8.61581	1.23047	2.35281	0.52298	0.600988	#NA	no (non-shrunken)	8.61581	1.76709e-07	0.00144269	0.600988	#NA	no (shrunken)
MAG1_01269_helix-turn-helix_domain-containing_protein,_partial	MAG1	MAG1_01269	helix-turn-helix_domain-containing_protein,_partial	228	22.807	20.1754	31.5789	25.4386	57.0175	6	3	2	1.1209	-0.320256	-0.800641	3.76849	1.3819	3.25563	0.424465	0.671226	#NA	no (non-shrunken)	3.76849	1.11282e-07	0.00144269	0.671226	#NA	no (shrunken)
MAG1_01270_IS5_family_transposase	MAG1	MAG1_01270	IS5_family_transposase	324	19.7531	25.3086	27.1605	27.7778	54.9383	0	20	10	-1	1	0	9.43853	0.0861842	2.69266	0.0320071	0.974466	#NA	no (non-shrunken)	9.43853	1.89171e-08	0.00144269	0.974466	#NA	no (shrunken)
MAG1_01271_IS5_family_transposase	MAG1	MAG1_01271	IS5_family_transposase	111	31.5315	20.7207	32.4324	15.3153	47.7477	0	17	66	-0.807349	-0.311267	1.11862	25.4368	-2.86693	2.08993	-1.37178	0.170131	0.894768	no (non-shrunken)	25.4368	-9.64243e-07	0.00144269	0.170131	0.876066	no (shrunken)
MAG1_01272_hypothetical_protein	MAG1	MAG1_01272	hypothetical_protein	408	21.0784	24.2647	30.8824	23.7745	54.6569	4	11	3	-0.458832	1.14708	-0.688247	5.90158	1.46068	2.73921	0.533249	0.593861	#NA	no (non-shrunken)	5.90158	1.76207e-07	0.00144269	0.593861	#NA	no (shrunken)
MAG1_01273_hypothetical_protein	MAG1	MAG1_01273	hypothetical_protein	1602	27.9026	25.2809	24.3446	22.4719	46.8165	11	20	26	-1.05963	0.132453	0.927173	18.3199	-0.590956	1.83377	-0.322264	0.747253	0.999925	no (non-shrunken)	18.3199	-1.93515e-07	0.00144269	0.747253	0.999925	no (shrunken)
MAG1_01274_ATP-binding_protein	MAG1	MAG1_01274	ATP-binding_protein	294	25.5102	22.7891	30.2721	21.4286	51.7007	3	7	4	-0.800641	1.1209	-0.320256	4.55556	0.467405	2.96192	0.157804	0.874611	#NA	no (non-shrunken)	4.55556	8.06566e-08	0.00144269	0.874611	#NA	no (shrunken)
MAG1_01275_hypothetical_protein	MAG1	MAG1_01275	hypothetical_protein	522	23.1801	22.4138	30.2682	24.1379	54.4061	0	10	2	-0.755929	1.13389	-0.377964	3.81071	1.40869	3.65907	0.384986	0.700248	#NA	no (non-shrunken)	3.81071	9.59552e-08	0.00144269	0.700248	#NA	no (shrunken)
MAG1_01276_hypothetical_protein	MAG1	MAG1_01276	hypothetical_protein	720	24.1667	22.7778	26.25	26.8056	53.0556	0	12	10	-1.14065	0.725866	0.414781	6.87453	-0.648992	2.91166	-0.222894	0.823618	#NA	no (non-shrunken)	6.87453	-8.08084e-08	0.00144269	0.823618	#NA	no (shrunken)
MAG1_01277_hypothetical_protein	MAG1	MAG1_01277	hypothetical_protein	135	31.1111	18.5185	25.1852	25.1852	50.3704	54	120	137	-1.13279	0.372529	0.760264	99.7625	-0.509392	1.37684	-0.369971	0.711404	0.999925	no (non-shrunken)	99.7625	-2.84388e-07	0.00144269	0.711404	0.999925	no (shrunken)
MAG1_01278_hypothetical_protein	MAG1	MAG1_01278	hypothetical_protein	1236	30.6634	28.1553	22.1683	19.0129	41.1812	3	7	6	-1.1209	0.800641	0.320256	5.16126	-0.117331	2.80775	-0.0417884	0.966667	#NA	no (non-shrunken)	5.16126	-1.06202e-08	0.00144269	0.966667	#NA	no (shrunken)
MAG1_01279_hypothetical_protein	MAG1	MAG1_01279	hypothetical_protein	1374	22.7802	21.3246	28.2387	27.6565	55.8952	2	6	5	-1.1209	0.800641	0.320256	4.17103	-0.185243	3.06173	-0.0605029	0.951755	#NA	no (non-shrunken)	4.17103	-1.5218e-08	0.00144269	0.951755	#NA	no (shrunken)
MAG1_01280_hypothetical_protein	MAG1	MAG1_01280	hypothetical_protein	1569	14.1491	22.2435	28.2983	35.3091	63.6074	2	7	3	-0.755929	1.13389	-0.377964	3.88582	0.715899	3.18716	0.22462	0.822275	#NA	no (non-shrunken)	3.88582	7.04293e-08	0.00144269	0.822275	#NA	no (shrunken)
MAG1_01281_hypothetical_protein	MAG1	MAG1_01281	hypothetical_protein	1320	27.8788	25.1515	25.5303	21.4394	46.9697	14	15	15	-1.1547	0.57735	0.57735	14.4866	0.130047	1.95496	0.0665216	0.946963	0.999925	no (non-shrunken)	14.4866	3.11943e-08	0.00144269	0.946963	0.999925	no (shrunken)
MAG1_01282_hypothetical_protein	MAG1	MAG1_01282	hypothetical_protein	270	28.8889	27.7778	24.4444	18.8889	43.3333	4	13	17	-1.10138	0.250313	0.851065	10.7825	-0.86635	2.1802	-0.397371	0.691094	#NA	no (non-shrunken)	10.7825	-2.01346e-07	0.00144269	0.691094	#NA	no (shrunken)
MAG1_01283_hypothetical_protein_GX191_09940	MAG1	MAG1_01283	hypothetical_protein_GX191_09940	438	18.0365	19.6347	29.6804	32.6484	62.3288	5	5	1	0.57735	0.57735	-1.1547	3.73976	2.50397	3.40188	0.736055	0.461697	#NA	no (non-shrunken)	3.73976	1.73393e-07	0.00144269	0.461697	#NA	no (shrunken)
MAG1_01284_AAA_family_ATPase	MAG1	MAG1_01284	AAA_family_ATPase	573	19.8953	18.3246	32.9843	28.7958	61.7801	8	10	9	-1	1	0	8.86573	0.171927	2.29246	0.0749966	0.940217	#NA	no (non-shrunken)	8.86573	3.68019e-08	0.00144269	0.940217	#NA	no (shrunken)
MAG1_01285_DUF106_domain-containing_protein	MAG1	MAG1_01285	DUF106_domain-containing_protein	621	20.1288	23.0274	28.6634	28.1804	56.8438	14	21	32	-0.918398	-0.146944	1.06534	21.5581	-0.70706	1.75071	-0.40387	0.686309	0.999925	no (non-shrunken)	21.5581	-2.24429e-07	0.00144269	0.686309	0.999925	no (shrunken)
MAG1_01286_adenylate_kinase	MAG1	MAG1_01286	adenylate_kinase	576	22.3958	17.7083	31.5972	28.2986	59.8958	21	22	29	-0.688247	-0.458832	1.14708	23.5382	-0.251695	1.71056	-0.147142	0.88302	0.999925	no (non-shrunken)	23.5382	-9.05794e-08	0.00144269	0.88302	0.999925	no (shrunken)
MAG1_01287_IS200/IS605_family_element_transposase_accessory_protein_TnpB	MAG1	MAG1_01287	IS200/IS605_family_element_transposase_accessory_protein_TnpB	1215	26.5844	22.3045	26.1728	24.9383	51.1111	19	42	50	-1.11847	0.310685	0.807781	35.5744	-0.56652	1.58459	-0.357519	0.720703	0.999925	no (non-shrunken)	35.5744	-2.40577e-07	0.00144269	0.720703	0.999925	no (shrunken)
MAG1_01288_preprotein_translocase_subunit_SecY	MAG1	MAG1_01288	preprotein_translocase_subunit_SecY	1434	18.41	23.9888	29.9861	27.6151	57.6011	29	38	47	-1	0	1	37.0526	-0.318882	1.55032	-0.205687	0.837035	0.999925	no (non-shrunken)	37.0526	-1.77838e-07	0.00144269	0.837035	0.999925	no (shrunken)
MAG1_01289_50S_ribosomal_protein_L15	MAG1	MAG1_01289	50S_ribosomal_protein_L15	426	23.7089	17.1362	32.6291	26.5258	59.1549	76	59	106	-0.18209	-0.896443	1.07853	78.8949	-0.456839	1.39169	-0.328263	0.742713	0.999925	no (non-shrunken)	78.8949	-2.47666e-07	0.00144269	0.742713	0.999925	no (shrunken)
MAG1_01290_50S_ribosomal_protein_L30	MAG1	MAG1_01290	50S_ribosomal_protein_L30	462	22.9437	18.6147	29.0043	29.4372	58.4416	41	29	50	0.0949158	-1.04407	0.949158	39.4793	-0.316327	1.54406	-0.204867	0.837676	0.999925	no (non-shrunken)	39.4793	-1.35209e-07	0.00144269	0.837676	0.999925	no (shrunken)
MAG1_01291_30S_ribosomal_protein_S5	MAG1	MAG1_01291	30S_ribosomal_protein_S5	618	23.1392	17.1521	33.657	26.0518	59.7087	24	27	33	-0.872872	-0.218218	1.09109	27.4528	-0.195245	1.64968	-0.118353	0.905788	0.999925	no (non-shrunken)	27.4528	-6.91059e-08	0.00144269	0.905788	0.999925	no (shrunken)
MAG1_01292_50S_ribosomal_protein_L18	MAG1	MAG1_01292	50S_ribosomal_protein_L18	531	22.0339	18.4557	32.58	26.9303	59.5104	19	26	28	-1.12855	0.352673	0.77588	23.7836	-0.147812	1.70804	-0.0865387	0.931038	0.999925	no (non-shrunken)	23.7836	-7.38545e-08	0.00144269	0.931038	0.999925	no (shrunken)
MAG1_01293_50S_ribosomal_protein_L19e	MAG1	MAG1_01293	50S_ribosomal_protein_L19e	462	25.5411	15.5844	34.8485	24.026	58.8745	34	29	54	-0.377964	-0.755929	1.13389	38.1225	-0.587983	1.54537	-0.380479	0.70359	0.999925	no (non-shrunken)	38.1225	-2.75545e-07	0.00144269	0.70359	0.999925	no (shrunken)
MAG1_01294_50S_ribosomal_protein_L32e	MAG1	MAG1_01294	50S_ribosomal_protein_L32e	435	23.908	15.1724	34.023	26.8966	60.9195	19	24	28	-1.03491	0.0739221	0.960988	23.1426	-0.209719	1.71801	-0.122071	0.902843	0.999925	no (non-shrunken)	23.1426	-5.78977e-08	0.00144269	0.902843	0.999925	no (shrunken)
MAG1_01295_50S_ribosomal_protein_L6	MAG1	MAG1_01295	50S_ribosomal_protein_L6	525	24.7619	18.8571	29.5238	26.8571	56.381	22	18	28	-0.132453	-0.927173	1.05963	22.3203	-0.294049	1.73818	-0.169171	0.865663	0.999925	no (non-shrunken)	22.3203	-1.02977e-07	0.00144269	0.865663	0.999925	no (shrunken)
MAG1_01296_30S_ribosomal_protein_S8	MAG1	MAG1_01296	30S_ribosomal_protein_S8	393	20.8651	20.3562	31.8066	26.972	58.7786	11	26	25	-1.15265	0.635943	0.516704	19.94	-0.290143	1.80811	-0.160467	0.872513	0.999925	no (non-shrunken)	19.94	-3.84894e-08	0.00144269	0.872513	0.999925	no (shrunken)
MAG1_01297_30S_ribosomal_protein_S14	MAG1	MAG1_01297	30S_ribosomal_protein_S14	168	25.5952	18.4524	32.7381	23.2143	55.9524	165	186	209	-0.98451	-0.0302926	1.0148	183.445	-0.0753777	1.28859	-0.0584962	0.953353	0.999925	no (non-shrunken)	183.445	2.15781e-08	0.00144269	0.953353	0.999925	no (shrunken)
MAG1_01298_50S_ribosomal_protein_L5	MAG1	MAG1_01298	50S_ribosomal_protein_L5	504	23.0159	17.0635	32.7381	27.1825	59.9206	35	29	47	-0.218218	-0.872872	1.09109	36.3694	-0.363608	1.56055	-0.233	0.815762	0.999925	no (non-shrunken)	36.3694	-1.55402e-07	0.00144269	0.815762	0.999925	no (shrunken)
MAG1_01299_30S_ribosomal_protein_S4e	MAG1	MAG1_01299	30S_ribosomal_protein_S4e	735	24.3537	19.0476	28.4354	28.1633	56.5986	19	22	36	-0.734718	-0.404095	1.13881	24.9245	-0.636983	1.6859	-0.377829	0.705558	0.999925	no (non-shrunken)	24.9245	-2.34323e-07	0.00144269	0.705558	0.999925	no (shrunken)
MAG1_01300_50S_ribosomal_protein_L24	MAG1	MAG1_01300	50S_ribosomal_protein_L24	366	28.1421	14.4809	30.6011	26.776	57.377	31	40	56	-0.895047	-0.184274	1.07932	41.1531	-0.48728	1.51997	-0.320585	0.748525	0.999925	no (non-shrunken)	41.1531	-2.22863e-07	0.00144269	0.748525	0.999925	no (shrunken)
MAG1_01301_50S_ribosomal_protein_L14	MAG1	MAG1_01301	50S_ribosomal_protein_L14	399	21.5539	18.0451	32.3308	28.0702	60.401	38	29	29	1.1547	-0.57735	-0.57735	32.0187	0.402924	1.60818	0.250547	0.802164	0.999925	no (non-shrunken)	32.0187	2.77286e-07	0.00144269	0.802164	0.999925	no (shrunken)
MAG1_01302_30S_ribosomal_protein_S17	MAG1	MAG1_01302	30S_ribosomal_protein_S17	327	25.0765	21.4067	30.581	22.9358	53.5168	45	53	38	-0.0444116	1.02147	-0.977054	45.0046	0.54135	1.50005	0.360888	0.718183	0.999925	no (non-shrunken)	45.0046	2.45813e-07	0.00144269	0.718183	0.999925	no (shrunken)
MAG1_01303_ribonuclease_P_protein_component_1	MAG1	MAG1_01303	ribonuclease_P_protein_component_1	273	21.2454	17.9487	31.5018	29.304	60.8059	46	45	41	0.755929	0.377964	-1.13389	43.716	0.333578	1.50752	0.221276	0.824878	0.999925	no (non-shrunken)	43.716	1.79656e-07	0.00144269	0.824878	0.999925	no (shrunken)
MAG1_01304_50S_ribosomal_protein_L29	MAG1	MAG1_01304	50S_ribosomal_protein_L29	204	27.451	12.7451	30.8824	28.9216	59.8039	16	22	19	-1	1	0	18.6753	0.167491	1.82002	0.0920269	0.926677	0.999925	no (non-shrunken)	18.6753	5.82805e-08	0.00144269	0.926677	0.999925	no (shrunken)
MAG1_01305_30S_ribosomal_protein_S3	MAG1	MAG1_01305	30S_ribosomal_protein_S3	705	25.1064	16.5957	31.4894	26.8085	58.2979	37	33	32	1.13389	-0.377964	-0.755929	33.8424	0.316903	1.58379	0.200092	0.841409	0.999925	no (non-shrunken)	33.8424	1.22082e-07	0.00144269	0.841409	0.999925	no (shrunken)
MAG1_01306_50S_ribosomal_protein_L22	MAG1	MAG1_01306	50S_ribosomal_protein_L22	438	25.1142	16.6667	29.2237	28.9954	58.2192	44	43	61	-0.527218	-0.626071	1.15329	48.3983	-0.304427	1.47948	-0.205765	0.836974	0.999925	no (non-shrunken)	48.3983	-1.70687e-07	0.00144269	0.836974	0.999925	no (shrunken)
MAG1_01307_30S_ribosomal_protein_S19	MAG1	MAG1_01307	30S_ribosomal_protein_S19	414	23.6715	16.6667	29.7101	29.9517	59.6618	35	23	44	0.0949158	-1.04407	0.949158	33.5379	-0.400039	1.5963	-0.250604	0.80212	0.999925	no (non-shrunken)	33.5379	-1.91184e-07	0.00144269	0.80212	0.999925	no (shrunken)
MAG1_01308_50S_ribosomal_protein_L2	MAG1	MAG1_01308	50S_ribosomal_protein_L2	720	20.6944	15.1389	33.8889	30.2778	64.1667	24	20	27	0.0949158	-1.04407	0.949158	23.3922	-0.104862	1.71858	-0.0610169	0.951346	0.999925	no (non-shrunken)	23.3922	-3.56726e-08	0.00144269	0.951346	0.999925	no (shrunken)
MAG1_01309_50S_ribosomal_protein_L23	MAG1	MAG1_01309	50S_ribosomal_protein_L23	249	31.3253	20.4819	28.9157	19.2771	48.1928	26	38	56	-0.927173	-0.132453	1.05963	38.6777	-0.642737	1.53977	-0.417423	0.676369	0.999925	no (non-shrunken)	38.6777	-2.91898e-07	0.00144269	0.676369	0.999925	no (shrunken)
MAG1_01310_50S_ribosomal_protein_L4	MAG1	MAG1_01310	50S_ribosomal_protein_L4	750	22.1333	15.4667	31.8667	30.5333	62.4	29	30	35	-0.725866	-0.414781	1.14065	30.8544	-0.0659932	1.60906	-0.0410134	0.967285	0.999925	no (non-shrunken)	30.8544	-3.07773e-08	0.00144269	0.967285	0.999925	no (shrunken)
MAG1_01311_50S_ribosomal_protein_L3	MAG1	MAG1_01311	50S_ribosomal_protein_L3	1014	24.9507	13.8067	30.6706	30.572	61.2426	55	56	69	-0.640184	-0.512147	1.15233	59.0233	-0.132643	1.43544	-0.0924054	0.926376	0.999925	no (non-shrunken)	59.0233	-6.4854e-08	0.00144269	0.926376	0.999925	no (shrunken)
MAG1_01312_Tfx_family_DNA-binding_protein	MAG1	MAG1_01312	Tfx_family_DNA-binding_protein	426	28.6385	19.7183	26.0563	25.5869	51.6432	25	43	36	-1.06534	0.918398	0.146944	33.8562	0.0747578	1.58787	0.0470805	0.962449	0.999925	no (non-shrunken)	33.8562	3.71465e-08	0.00144269	0.962449	0.999925	no (shrunken)
MAG1_01313_F420-dependent_methylenetetrahydromethanopterin_dehydrogenase	MAG1	MAG1_01313	F420-dependent_methylenetetrahydromethanopterin_dehydrogenase	843	24.911	18.1495	29.656	27.2835	56.9395	427	880	688	-1.04673	0.945578	0.101155	647.061	0.0742234	1.26004	0.0589056	0.953027	0.999925	no (non-shrunken)	647.061	6.1113e-08	0.00144269	0.953027	0.999925	no (shrunken)
MAG1_01314_galactose-1-phosphate_uridylyltransferase	MAG1	MAG1_01314	galactose-1-phosphate_uridylyltransferase	930	17.5269	19.7849	28.3871	34.3011	62.6882	10	28	21	-1.06534	0.918398	0.146944	19.0027	-0.00672934	1.84453	-0.00364827	0.997089	0.999925	no (non-shrunken)	19.0027	-1.88436e-08	0.00144269	0.997089	0.999925	no (shrunken)
MAG1_01315_5,10-methylenetetrahydromethanopterin_reductase	MAG1	MAG1_01315	5,10-methylenetetrahydromethanopterin_reductase	969	23.4262	18.1631	27.0382	31.3725	58.4107	146	316	235	-1.01531	0.983951	0.031361	226.013	0.121703	1.30324	0.0933852	0.925598	0.999925	no (non-shrunken)	226.013	7.40782e-08	0.00144269	0.925598	0.999925	no (shrunken)
MAG1_01316_cell_division_protein	MAG1	MAG1_01316	cell_division_protein	1866	20.6324	19.1318	33.1726	27.0632	60.2358	33	36	46	-0.783523	-0.342792	1.12631	37.5763	-0.236866	1.54547	-0.153265	0.878189	0.999925	no (non-shrunken)	37.5763	-9.13051e-08	0.00144269	0.878189	0.999925	no (shrunken)
MAG1_01317_DUF128_domain-containing_protein	MAG1	MAG1_01317	DUF128_domain-containing_protein	966	21.7391	17.2878	29.9172	31.0559	60.9731	15	22	16	-0.704361	1.14459	-0.440225	17.3999	0.374011	1.85962	0.201122	0.840603	0.999925	no (non-shrunken)	17.3999	1.40098e-07	0.00144269	0.840603	0.999925	no (shrunken)
MAG1_01318_tRNA-Arg(tcg)	MAG1	MAG1_01318	tRNA-Arg(tcg)	72	18.0556	20.8333	34.7222	26.3889	61.1111	0	25	23	-1.1517	0.647834	0.503871	14.9781	-0.793515	2.39254	-0.331663	0.740144	0.999925	no (non-shrunken)	14.9781	-1.50883e-07	0.00144269	0.740144	0.999925	no (shrunken)
MAG1_01319_PEGA_domain-containing_protein	MAG1	MAG1_01319	PEGA_domain-containing_protein	1392	20.7615	17.8161	32.1121	29.3103	61.4224	24	37	43	-1.09824	0.240239	0.857998	33.6863	-0.333334	1.58351	-0.210504	0.833274	0.999925	no (non-shrunken)	33.6863	-1.37543e-07	0.00144269	0.833274	0.999925	no (shrunken)
MAG1_01320_AMP_phosphorylase	MAG1	MAG1_01320	AMP_phosphorylase	1524	22.1785	15.6824	31.8898	30.2493	62.1391	26	27	30	-0.800641	-0.320256	1.1209	27.278	0.00148651	1.65356	0.000898976	0.999283	0.999925	no (non-shrunken)	27.278	1.65223e-08	0.00144269	0.999283	0.999925	no (shrunken)
MAG1_01321_hypothetical_protein_GX191_03660	MAG1	MAG1_01321	hypothetical_protein_GX191_03660	372	23.6559	17.7419	27.6882	30.914	58.6022	9	31	20	-1	1	0	19.2945	0.130228	1.85566	0.0701791	0.944051	0.999925	no (non-shrunken)	19.2945	4.4416e-08	0.00144269	0.944051	0.999925	no (shrunken)
MAG1_01322_histidinol_phosphatase	MAG1	MAG1_01322	histidinol_phosphatase	738	20.8672	18.8347	28.7263	31.5718	60.2981	3	9	3	-0.57735	1.1547	-0.57735	4.8937	1.13582	2.92486	0.388334	0.697769	#NA	no (non-shrunken)	4.8937	1.24324e-07	0.00144269	0.697769	#NA	no (shrunken)
MAG1_01323_ATP-NAD_kinase_family_protein	MAG1	MAG1_01323	ATP-NAD_kinase_family_protein	1104	16.1232	16.3949	37.6812	29.8007	67.4819	1	183	1	-0.57735	1.1547	-0.57735	59.3212	6.60725	2.44396	2.7035	0.00686138	0.0818627	yes (non-shrunken)	59.3212	5.77026e-07	0.00144269	0.00686138	0.0919875	yes (shrunken)
MAG1_01324_tryptophan_synthase_subunit_alpha	MAG1	MAG1_01324	tryptophan_synthase_subunit_alpha	789	12.9278	17.9975	36.6286	32.4461	69.0748	2	173	2	-0.57735	1.1547	-0.57735	56.7859	5.53627	2.16086	2.56206	0.0104053	0.101659	yes (non-shrunken)	56.7859	5.93235e-07	0.00144269	0.0104053	0.114495	yes (shrunken)
MAG1_01325_tryptophan_synthase_subunit_beta	MAG1	MAG1_01325	tryptophan_synthase_subunit_beta	1170	15.9829	17.3504	34.9573	31.7094	66.6667	2	215	3	-0.581421	1.15469	-0.57327	70.5498	5.26101	2.07214	2.53892	0.0111195	0.104908	yes (non-shrunken)	70.5498	6.09744e-07	0.00144269	0.0111195	0.118199	yes (shrunken)
MAG1_01326_phosphoribosylanthranilate_isomerase	MAG1	MAG1_01326	phosphoribosylanthranilate_isomerase	573	16.2304	17.9756	34.7295	31.0646	65.7941	1	184	2	-0.582089	1.15469	-0.572599	59.9446	5.61508	2.21838	2.53116	0.0113687	0.105999	yes (non-shrunken)	59.9446	5.63271e-07	0.00144269	0.0113687	0.119442	yes (shrunken)
MAG1_01327_indole-3-glycerol-phosphate_synthase	MAG1	MAG1_01327	indole-3-glycerol-phosphate_synthase	759	15.415	18.1818	33.8603	32.5428	66.4032	3	250	5	-0.584377	1.15467	-0.570295	82.7399	4.74596	1.96103	2.42013	0.0155148	0.127581	yes (non-shrunken)	82.7399	6.3033e-07	0.00144269	0.0155148	0.143939	yes (shrunken)
MAG1_01328_anthranilate_phosphoribosyltransferase	MAG1	MAG1_01328	anthranilate_phosphoribosyltransferase	1017	14.6509	15.8309	35.9882	33.53	69.5182	4	170	3	-0.572141	1.15468	-0.582544	56.8611	4.94551	2.00568	2.46575	0.0136726	0.117897	yes (non-shrunken)	56.8611	6.50477e-07	0.00144269	0.0136726	0.132944	yes (shrunken)
MAG1_01329_aminodeoxychorismate/anthranilate_synthase_component_II	MAG1	MAG1_01329	aminodeoxychorismate/anthranilate_synthase_component_II	582	16.4948	18.3849	31.7869	33.3333	65.1203	3	244	3	-0.57735	1.1547	-0.57735	80.2112	5.44837	2.03164	2.68176	0.0073235	0.0851973	yes (non-shrunken)	80.2112	5.95681e-07	0.00144269	0.0073235	0.0957647	yes (shrunken)
MAG1_01330_anthranilate_synthase_component_I_family_protein	MAG1	MAG1_01330	anthranilate_synthase_component_I_family_protein	1263	14.8852	17.5772	34.6002	32.9375	67.5376	3	216	3	-0.57735	1.1547	-0.57735	71.2372	5.2752	2.03205	2.596	0.00943146	0.0977728	yes (non-shrunken)	71.2372	6.35715e-07	0.00144269	0.00943146	0.110048	yes (shrunken)
MAG1_01331_TrpB-like_pyridoxal_phosphate-dependent_enzyme	MAG1	MAG1_01331	TrpB-like_pyridoxal_phosphate-dependent_enzyme	1359	19.8675	17.4393	30.7579	31.9352	62.6932	8	396	9	-0.579584	1.1547	-0.575114	132.579	4.57461	1.81481	2.52071	0.0117119	0.108162	yes (non-shrunken)	132.579	7.01699e-07	0.00144269	0.0117119	0.121889	yes (shrunken)
MAG1_01332_metal-dependent_hydrolase	MAG1	MAG1_01332	metal-dependent_hydrolase	585	14.0171	24.2735	25.812	35.8974	61.7094	4	6	5	-1	1	0	4.90479	0.163912	2.85533	0.0574056	0.954222	#NA	no (non-shrunken)	4.90479	1.98576e-08	0.00144269	0.954222	#NA	no (shrunken)
MAG1_01333_class_I_SAM-dependent_methyltransferase	MAG1	MAG1_01333	class_I_SAM-dependent_methyltransferase	846	18.0851	18.9125	33.0969	29.9054	63.0024	11	12	10	0	1	-1	10.9102	0.379753	2.14108	0.177365	0.859222	#NA	no (non-shrunken)	10.9102	9.5627e-08	0.00144269	0.859222	#NA	no (shrunken)
MAG1_01334_hypothetical_protein_GX191_03725	MAG1	MAG1_01334	hypothetical_protein_GX191_03725	459	23.7473	15.6863	36.1656	24.4009	60.5664	102	170	106	-0.628971	1.15311	-0.524142	124.009	0.517732	1.33457	0.38794	0.698061	0.999925	no (non-shrunken)	124.009	2.94605e-07	0.00144269	0.698061	0.999925	no (shrunken)
MAG1_01335_DUF2953_domain-containing_protein	MAG1	MAG1_01335	DUF2953_domain-containing_protein	672	14.2857	20.9821	31.25	33.4821	64.7321	31	31	23	0.57735	0.57735	-1.1547	28.2744	0.612884	1.64615	0.372314	0.709659	0.999925	no (non-shrunken)	28.2744	2.26168e-07	0.00144269	0.709659	0.999925	no (shrunken)
MAG1_01336_hypothetical_protein_GX191_03735	MAG1	MAG1_01336	hypothetical_protein_GX191_03735	264	20.0758	16.6667	34.8485	28.4091	63.2576	17	27	36	-1.01707	0.0350715	0.982003	25.7932	-0.549491	1.6781	-0.327448	0.743329	0.999925	no (non-shrunken)	25.7932	-1.83939e-07	0.00144269	0.743329	0.999925	no (shrunken)
MAG1_01337_ABC_transporter_permease	MAG1	MAG1_01337	ABC_transporter_permease	1146	21.1169	19.7208	30.541	28.6213	59.1623	3	6	7	-1.1209	0.320256	0.800641	5.14362	-0.485405	2.80135	-0.173275	0.862435	#NA	no (non-shrunken)	5.14362	-6.78491e-08	0.00144269	0.862435	#NA	no (shrunken)
MAG1_01338_ABC_transporter_ATP-binding_protein	MAG1	MAG1_01338	ABC_transporter_ATP-binding_protein	669	21.5247	17.7877	31.2407	29.4469	60.6876	9	10	13	-0.800641	-0.320256	1.1209	10.444	-0.275244	2.16355	-0.127219	0.898767	#NA	no (non-shrunken)	10.444	-6.97628e-08	0.00144269	0.898767	#NA	no (shrunken)
MAG1_01339_hypothetical_protein_GX191_03750	MAG1	MAG1_01339	hypothetical_protein_GX191_03750	1134	20.194	16.9312	28.3069	34.5679	62.8748	4	11	9	-1.1094	0.83205	0.27735	7.7187	-0.123804	2.42944	-0.0509602	0.959357	#NA	no (non-shrunken)	7.7187	-1.93229e-08	0.00144269	0.959357	#NA	no (shrunken)
MAG1_01340_hypothetical_protein	MAG1	MAG1_01340	hypothetical_protein	678	19.469	21.9764	27.2861	31.2684	58.5546	12	15	10	-0.132453	1.05963	-0.927173	12.2386	0.604835	2.06774	0.29251	0.769897	#NA	no (non-shrunken)	12.2386	1.43212e-07	0.00144269	0.769897	0.999925	no (shrunken)
MAG1_01341_hypothetical_protein	MAG1	MAG1_01341	hypothetical_protein	1092	27.5641	21.5201	25.5495	25.3663	50.9158	10	4	6	1.09109	-0.872872	-0.218218	6.76793	0.442895	2.56778	0.172482	0.863059	#NA	no (non-shrunken)	6.76793	6.16651e-08	0.00144269	0.863059	#NA	no (shrunken)
[truncated: 9,801 more rows]

## Sheet: Accession number
Attributes	NCBI BioProject accession	NCBI BioSample accession	MAG accession
MAG1	PRJNA944114	SAMN33738998	to be updated
MAG4	PRJNA944114	SAMN33738999	to be updated
[truncated: 2 more rows]
